# Supplementary material for: Evolutionary dynamics of human autoimmune disease genes and malfunctioned immunological genes
Source: BMC Evol Biol. 2012 Jan 25;12:10. doi: 10.1186/1471-2148-12-10 (PMC3347981; doi:10.1186/1471-2148-12-10)
Supplement: Additional file 1 — Supplementary Table S1. Genomic and proteomic features of Autoimmune disease, Immunological disease gens and Immunological genes. [file 1471-2148-12-10-S1.XLS]

## Sheet: Sheet1
Supplementary Table1: Genomic and proteomic features of Autoimmune disease, Immunological disease gens and Immunological genes.
Autoimmune Disease Genes ID	Gene Name	dn/ds	Single Nucleotide Polymorphisms	Recombination Rate	Expression Level	Isoform Number	Protein Disorder			Immunological Disease Genes ID	Gene Name	dn/ds	Single Nucleotide Polymorphisms	Recombination Rate	Expression Level	Isoform Number	Protein Disorder			Immunological Genes ID	Gene Name	dn/ds	Single Nucleotide Polymorphisms	Recombination Rate	Expression Level	Isoform Number	Protein Disorder
ENSG00000000971	CFH	0.566038	15	0.000489266	Not found	0	49.5532			ENSG00000001626	CFTR	0.269841	9	0.00887664	14.4368	1	18.1081			ENSG00000001084	GCLC	0.304348	2	0.00182196	173.547	8	66.3009
ENSG00000002330	BAD	0	6	3.33986e-05	75.8421	6	99.4083			ENSG00000002745	WNT16	0.190244	4	0.00988093	44.8158	1	25.2055			ENSG00000001617	SEMA3F	0.37963	2	0.000142969	163.274	6	75.233
ENSG00000003147	ICA1	0.1875	2	0.0114236	59.6053	5	32.0248			ENSG00000005073	HOXA11	0	0	0.0291811	58.8316	1	43.4505			ENSG00000003056	M6PR	0	0	Not found	221.484	9	0
ENSG00000003400	CASP10	0.784764	19	Not found	70.3947	11	18.7739			ENSG00000006638	TBXA2R	0.12253	6	0.0141738	126.153	2	0			ENSG00000003756	RBM5	0.0545455	4	1.34565e-05	349.911	24	0
ENSG00000003402	CFLAR	1.21053	2	0.000119705	266.732	22	14.0389			ENSG00000007062	PROM1	0.260274	0	0.227931	Not found	1	13.4259			ENSG00000004478	FKBP4	0.151515	4	6.37641e-05	230.537	2	55.6522
ENSG00000003436	TFPI	0.178082	1	0.000443797	191.142	4	52.459			ENSG00000007312	CD79B	0.121311	0	0.00897266	19.8105	6	48.2609			ENSG00000004939	SLC4A1	0.271084	18	0.00462475	216.195	3	100
ENSG00000004468	CD38	0.509804	1	0.00301744	78.6421	3	13.3333			ENSG00000009709	PAX7	0.0583942	0	0.0017432	5.52105	1	38.4615			ENSG00000005020	SKAP2	0.112903	2	0.000272486	71.6684	4	35.5556
ENSG00000004948	CALCR	0.158273	2	0.0012131	46.6737	5	27.9022			ENSG00000010030	ETV7	0.248826	5	0.53986	53.0895	4	38.4164			ENSG00000005194	CIAPIN1	0.272189	3	0.000153256	264.584	5	89.9457
ENSG00000005187	ACSM3	0.68	14	9.35728e-05	52.9263	2	23.6797			ENSG00000010278	CD9	0.544086	2	0.103747	488.753	0	0			ENSG00000005249	PRKAR2B	0.186441	2	0.000509183	161.084	1	0
ENSG00000005339	CREBBP	0.0588235	3	0.00045491	166.368	12	39.5471			ENSG00000010327	STAB1	0.232143	5	0.002995	Not found	12	12.2179			ENSG00000005483	MLL5	0.113636	0	2.9923e-05	Not found	14	61.5784
ENSG00000005381	MPO	0.234568	3	0.000782103	212.284	5	11.583			ENSG00000010810	FYN	0	4	0.120898	364.874	5	37.0577			ENSG00000005700	IBTK	0.457627	0	0.000136916	76.8737	6	82.3387
ENSG00000005421	PON1	0.5625	5	0.00800837	133.763	3	0			ENSG00000012061	ERCC1	0	4	0.00959691	Not found	1	23.839			ENSG00000005893	LAMP2	0.935484	6	Not found	288.537	13	100
ENSG00000005844	ITGAL	0.2	4	0.000949341	Not found	9	3.0743			ENSG00000013725	CD6	0.320388	5	0.0416031	103.621	15	38.3234			ENSG00000006016	CRLF1	0.103409	1	0.000325492	158.858	4	0
ENSG00000005961	ITGA2B	0.226891	6	0.000268871	36.2316	5	3.36538			ENSG00000013810	TACC3	0.323671	4	0.00713665	26.4105	7	68.9737			ENSG00000006114	SYNRG	0.25	8	Not found	Not found	7	70.2357
ENSG00000006071	ABCC8	0.126214	13	0.00340472	40.2842	15	5.36955			ENSG00000014257	ACPP	0.671233	5	0.128738	151.042	1	9.80861			ENSG00000006327	TNFRSF12A	0.635968	0	Not found	Not found	5	100
ENSG00000006074	CCL18	0.639272	0	0.00780896	278.437	0	36.6667			ENSG00000014914	MTMR11	0.477551	2	0.00103121	96.4579	15	28.9062			ENSG00000006451	RALA	0	0	0.000150767	Not found	2	0
ENSG00000006075	CCL3	0.390582	1	0.000372953	Not found	1	0			ENSG00000015475	BID	0.443047	7	0.22088	92.0158	1	37.5494			ENSG00000006530	AGK	0.804348	1	2.08497e-05	100.105	7	0
ENSG00000006210	CX3CL1	0.542636	2	0.00173274	112.789	2	27.3869			ENSG00000016490	CLCA1	0.366197	9	0.184907	48.5737	0	17.6149			ENSG00000006652	IFRD1	0.194444	0	0.00162722	103.147	5	0
ENSG00000007171	NOS2	0.169935	16	Not found	35.7579	3	10.1386			ENSG00000020922	MRE11A	0.725191	6	0.0126589	18.6263	1	52.8249			ENSG00000006747	SCIN	0.112554	2	0.00560682	22.2474	8	0
ENSG00000007908	SELE	0.258503	10	0.000800608	38.3579	0	13.4426			ENSG00000026025	VIM	0.149798	6	0.00537935	2169.34	5	79.6137			ENSG00000007047	MARK4	0.10583	2	0.000366228	Not found	8	0
ENSG00000009765	IYD	1.07955	1	0.00312338	Not found	3	39.1156			ENSG00000028277	POU2F2	0.624595	0	0.000322472	Not found	1	36.3257			ENSG00000007168	PAFAH1B1	2.23077	2	0.000157827	334.926	8	81.7778
ENSG00000010610	CD4	0.585551	4	0.00355521	133.895	13	16.122			ENSG00000029363	BCLAF1	0.0510204	6	0.000477683	448.737	14	90.0979			ENSG00000007216	SLC13A2	0.210117	8	0.0014512	7.50526	4	90.7246
ENSG00000010704	HFE	0	76	0.000948189	130.084	11	26.361			ENSG00000030582	GRN	0.252336	0	0.0839239	545.595	13	12.3103			ENSG00000007306	CEACAM7	0.481081	4	0.000679824	Not found	4	0
ENSG00000011422	PLAUR	0.44403	7	0.0295663	Not found	0	30.0595			ENSG00000035403	VCL	0	3	0.00983909	13.3947	12	19.0476			ENSG00000007350	TKTL1	2.46774	1	Not found	60.8316	6	94.8074
ENSG00000011465	DCN	0	15	0.00106884	1461.7	17	0			ENSG00000037280	FLT4	0.0794393	7	0.0362287	15.3368	8	24.2847			ENSG00000007952	NOX1	0.285714	2	Not found	43.6	0	100
ENSG00000011677	GABRA3	0	2	0.571593	3.59474	1	0			ENSG00000039068	CDH1	0.0647773	2	0.0555699	320.795	5	34.8889			ENSG00000007968	E2F2	0.2	6	0.000676203	9.62632	3	75.1142
ENSG00000012124	CD22	0.79085	6	Not found	102.516	28	38.4888			ENSG00000049130	KITLG	0	2	0.0337869	15.4	8	0			ENSG00000008018	PSMB1	0	0	0.000330144	8.07895	5	0
ENSG00000012223	LTF	0.527473	13	0.000641322	785.574	1	6.75105			ENSG00000050628	PTGER3	0.608696	27	0.161241	87.4632	7	7.04846			ENSG00000008083	JARID2	0.146667	0	0.000747291	Not found	4	0
ENSG00000012779	ALOX5	0.104	5	0.00204869	162.921	1	13.1852			ENSG00000051180	RAD51	0.5	5	0.000442742	56.4947	5	10			ENSG00000008118	CAMK1G	0.0414747	2	0.0091522	Not found	10	0
ENSG00000013297	CLDN11	0.0958904	0	3.17976e-05	68.8684	5	0			ENSG00000051523	CYBA	0.0501836	7	0.0556856	338.905	6	29.7436			ENSG00000008128	CDK11A	0.460352	14	Not found	65.7368	15	59.0103
ENSG00000015532	XYLT2	0.399713	2	6.43729e-05	14.5368	3	11.3164			ENSG00000055332	EIF2AK2	0.535433	0	0.026153	195.879	1	55.5354			ENSG00000008256	CYTH3	0	0	Not found	5.33158	8	0
ENSG00000016082	ISL1	0	0	1.79937e-05	51.7684	2	31.4286			ENSG00000057657	PRDM1	0.818182	5	0.0203764	18.2737	10	51.2041			ENSG00000008277	ADAM22	0.540724	15	0.0010314	96.4316	2	71.3303
ENSG00000017427	IGF1	0.243468	2	0.000852925	90.0105	3	54.0816			ENSG00000059804	SLC2A3	0.287879	1	0.0259992	175.021	1	11.2903			ENSG00000008300	CELSR3	0.506383	5	7.43668e-05	95.7105	22	82.8463
ENSG00000018280	SLC11A1	0.261364	2	0.00172945	138.242	9	7.07804			ENSG00000064490	RFXANK	0.0982659	2	0.00448524	60.3842	11	24.2308			ENSG00000008394	MGST1	1.31183	8	0.0166768	Not found	6	100
ENSG00000019582	CD74	0.227723	1	0.00291665	1652.14	14	10.473			ENSG00000064933	PMS1	0.655172	7	0.0478355	151.226	19	33.9056			ENSG00000008517	IL32	0.6826	1	0.0416726	131.984	21	55.8333
ENSG00000019991	HGF	0.466667	4	0.00193897	73.3737	1	51.3032			ENSG00000065000	AP3D1	0.0394432	0	0.00180346	20.9842	1	33.3333			ENSG00000008735	MAPK8IP2	0.105	1	0.000696843	49.0526	3	62.8059
ENSG00000023445	BIRC3	0.198238	8	0.000429827	56.3789	5	27.3179			ENSG00000065427	KARS	0.0740741	7	0.0027142	694.768	16	37.6			ENSG00000009335	UBE3C	0.240964	0	0.000286257	139.895	11	88.642
ENSG00000026103	FAS	0.557196	22	0.00232309	92.4842	12	23.1405			ENSG00000065989	PDE4A	0.0278884	2	0.00149301	121.842	1	43.6795			ENSG00000009724	MASP2	0.787402	5	0.000669887	68.7263	6	0
ENSG00000026508	CD44	0.496503	7	0.00536841	479.789	33	62.9879			ENSG00000066056	TIE1	0.124031	2	0.0105191	25.0526	6	6.67838			ENSG00000009950	MLXIPL	0.413158	12	9.91794e-05	32.4684	8	85.0562
ENSG00000027075	PRKCH	0.0666667	4	0.00433517	187.195	8	17.8363			ENSG00000066336	SPI1	0.372093	1	0.00186648	29.5316	1	88.5185			ENSG00000010165	METTL13	0.216495	7	Not found	Not found	9	0
ENSG00000027697	IFNGR1	0.253333	5	0.00131551	428.205	9	24.6939			ENSG00000066629	EML1	0.193548	0	0.106765	76.4316	9	21.5827			ENSG00000010319	SEMA3G	0.073913	1	4.262e-05	61.3474	3	93.9974
ENSG00000028137	TNARSF1B	0.106529	12	0.0117228	63.2421	4	16.0173			ENSG00000067955	CBFB	0.898405	0	1.58606e-07	309.7	1	69.7802			ENSG00000010322	NISCH	0.197368	13	9.44934e-05	594.705	18	0
ENSG00000030110	BAK1	0.0787671	0	0.00272813	53.4211	2	25.4717			ENSG00000068028	RASSF1	0.181303	14	4.57378e-05	61.1421	10	55.814			ENSG00000010818	HIVEP2	0.216867	0	0.00269403	136.668	2	54.1888
ENSG00000030304	MUSK	0.0932203	2	0.00107115	26.0789	1	0			ENSG00000068078	FGFR3	0.0641026	22	0.00321462	170.021	6	22.2981			ENSG00000011028	MRC2	2.0462	2	0.00141691	179.142	8	0
ENSG00000034152	MAP2K3	0.159483	4	0.000282832	263.279	9	13.6364			ENSG00000069399	BCL3	0.301587	0	0.0158446	Not found	1	12.3318			ENSG00000011201	KAL1	0.307477	3	Not found	138.758	2	0
ENSG00000035862	TIMP2	0.0512	0	0.00315766	104.726	5	0			ENSG00000069974	RAB27A	1.5	16	0.165682	161.421	0	14.9321			ENSG00000011275	RNF216	0.126437	6	0.000211691	84.2789	10	36.7965
ENSG00000038532	CLEC16A	0.121429	0	0.000603607	109.895	5	13.2643			ENSG00000070182	SPTB	0.135294	10	0.0538679	50.6158	1	59.048			ENSG00000011332	DPF1	0.350769	0	0.000705063	12.4579	4	58.7571
ENSG00000042832	TG	0.494565	0	0.00201811	377.563	14	7.00614			ENSG00000070413	DGCR2	0.112676	7	1.70534e-06	134.547	13	39.2727			ENSG00000011426	ANLN	0.141176	3	0.000352206	Not found	20	48.8971
ENSG00000044574	HSPA5	0	1	0.000204834	958.053	4	30.229			ENSG00000070501	POLB	0	3	0.00267506	201.168	7	54.0299			ENSG00000011566	MAP4K3	0.390625	1	0.000270314	65.7737	6	65.9389
ENSG00000047457	CP	0.234694	6	0.00172573	202.532	14	32.364			ENSG00000070669	ASNS	0.0629371	53	0.0337953	111.732	9	15.8645			ENSG00000011590	ZBTB32	0.527559	6	0.000195019	13.5895	4	0
ENSG00000049323	LTBP1	0.336207	4	0.0017775	174.979	1	39.35			ENSG00000070831	CDC42	1.19824	0	0.00206883	142.989	8	0			ENSG00000011600	TYROBP	0.663366	2	0.00015355	320.1	6	0
ENSG00000049768	FOXP3	0.493902	3	1.81818	37.8632	5	8.37104			ENSG00000071564	TCF3	0.145228	14	0.00798802	76.7526	1	37.9939			ENSG00000012048	BRCA1	2.05	364	0.000178137	29.6684	8	46.8594
ENSG00000054356	PTPRN	0.192547	1	0.000616717	Not found	0	0			ENSG00000071626	DAZAP1	0	0	0.0168441	102.516	10	46.4373			ENSG00000012504	NR1H4	0.0882353	1	3.8247e-05	57.0737	7	71.4579
ENSG00000055130	CUL1	0	2	0.00018778	171.242	17	21.1068			ENSG00000071994	PDCD2	0.871951	2	0.00120289	36.8316	10	28.7791			ENSG00000012983	MAP4K5	0.108911	4	0.000105978	53.4526	6	0
ENSG00000056558	TRAF1	0.223776	0	0.000213601	56.0579	3	9.83213			ENSG00000072310	SREBF1	0.330882	13	0.000920762	157.4	21	18.8615			ENSG00000013275	PSMC4	0	7	0.0022512	Not found	6	0
ENSG00000057593	F7	0.135952	8	0.00188149	63.6053	5	22.9122			ENSG00000072364	AFF4	0.275862	0	0.000920891	47.7316	1	76.4402			ENSG00000013441	CLK1	3.22222	5	0.00247527	93.3	16	0
ENSG00000060237	WNK1	0.36	9	Not found	219.763	8	25.2623			ENSG00000072571	HMMR	0.608333	16	0.0091994	81.1684	6	91.8621			ENSG00000013503	POLR3B	0	0	0.000131082	111.889	2	93.3862
ENSG00000064012	CASP8	0.165049	10	Not found	28.7421	16	33.2714			ENSG00000073849	ST6GAL1	0.0847458	0	5.58828e-05	356.989	16	31.5271			ENSG00000016402	IL20RA	0.173077	3	0.00118052	22.5263	7	0
ENSG00000064205	WISP2	0.0918919	1	Not found	64.8526	6	14.3426			ENSG00000073921	PICALM	0.0619469	5	0.00706863	354.889	11	10.6222			ENSG00000017260	ATP2C1	0.217857	1	0.00012326	121.789	3	0
ENSG00000064300	NGFR	0.0859729	1	0.00740492	9.91053	2	33.6449			ENSG00000074319	TSG101	0	2	0.00417177	339.421	3	31.5385			ENSG00000017373	SRCIN1	0.236715	0	Not found	Not found	5	64.1892
ENSG00000064687	ABCA7	0.232975	20	0.000413856	51.8053	11	2.88775			ENSG00000075142	SRI	0.905422	4	0.00459719	331.605	8	0			ENSG00000017797	RALBP1	0.157895	0	0.000180099	157.858	4	0
ENSG00000065618	COL17A1	0.587719	18	0.00136844	28.6947	8	33.1108			ENSG00000075618	FSCN1	0	5	0.0161774	50.8053	7	24.0481			ENSG00000018236	CNTN1	1.02525	6	0.00436514	68.6263	3	100
ENSG00000065675	PRKCQ	0.100775	1	0.00272256	123.684	3	8.62801			ENSG00000075624	ACTB	0	22	0.00440417	Not found	10	8.53333			ENSG00000018408	WWTR1	0	2	0.000454947	186.021	10	0
ENSG00000065978	YBX1	0.700134	1	0.109729	Not found	3	75.9259			ENSG00000075891	PAX2	0	0	0.0727528	33.4211	1	26.4916			ENSG00000019102	VSIG2	0.266055	0	0.000334804	178.989	4	100
ENSG00000067182	TNARSF1A	0.214815	2	0.00227849	286.816	12	7.23684			ENSG00000076108	BAZ2A	0.134328	0	0.00066983	91.5737	16	56.3112			ENSG00000019169	MARCO	0.493671	1	0.00134115	42.5579	1	57.3896
ENSG00000067606	PRKCZ	0.0301003	1	0.000540056	Not found	22	34.7386			ENSG00000076242	MLH1	0.552632	7	0.0108512	326.779	9	20.8995			ENSG00000020426	MNAT1	0	0	0.000114805	21.7895	2	0
ENSG00000067715	SYT1	0	1	0.000395552	305.621	2	27.6596			ENSG00000076248	UNG	0	1	0.0111732	61.7526	1	25.2396			ENSG00000020633	RUNX3	0.212831	0	0.00174836	84.5789	4	84.8126
ENSG00000070061	IKBKAP	0.396825	16	0.0015371	174.889	11	13.1283			ENSG00000077150	NAKB2	0.0534351	0	0.000329319	40.5	12	39.2222			ENSG00000021574	SPAST	0	4	1.57098e-05	41.3895	1	73.1624
ENSG00000072110	ACTN1	0.1959	8	0.00436065	573.447	12	40.4372			ENSG00000077782	FGFR1	0.459459	32	0.00896971	189.605	29	24.5742			ENSG00000021645	NRXN3	0	0	0.00209938	31.4579	6	76.8421
ENSG00000072274	TFRC	0.78125	2	0.000303006	592.489	11	14.0604			ENSG00000078018	MAP2	0.509091	8	0.0148154	35.8895	16	77.4494			ENSG00000021826	CPS1	0.168919	10	0.00207298	202.616	3	0
ENSG00000072694	FCGR2B	0.0682731	6	6.0261e-05	169.758	4	37.4194			ENSG00000078269	SYNJ2	0.217742	3	0.0509441	127.721	16	32.3529			ENSG00000021852	C8B	0.385185	0	0.00198358	148.121	3	79.7297
ENSG00000073050	XRCC1	0.406977	23	0.000416413	Not found	0	54.0284			ENSG00000078399	HOXA9	0.117647	0	0.0506673	32.9789	3	46.6912			ENSG00000022556	NLRP2	3.22615	7	0.00176189	Not found	10	0
ENSG00000073578	SDHA	0.16	0	0.000711478	271.032	0	13.3835			ENSG00000078403	MLLT10	0.126761	0	0.00948402	93.8	0	35.4869			ENSG00000023228	NDUFS1	0.105556	2	5.01211e-05	123.458	4	0
ENSG00000073756	PTGS2	0.149533	6	0.000431673	Not found	0	20.0331			ENSG00000078900	TP73	0.217703	0	0.156525	4.3	1	32.7044			ENSG00000023287	RB1CC1	0.126316	2	3.70319e-05	142.911	8	53.7931
ENSG00000073861	TBX21	0	2	0.000414293	80.7158	2	23.5075			ENSG00000079102	RUNX1T1	0.71	0	0.0140113	81.0684	26	68.0912			ENSG00000023516	AKAP11	0.783784	6	0.000128881	322.426	9	71.5646
ENSG00000074800	ENO1	0	7	0.000196554	1050.05	6	0			ENSG00000079246	XRCC5	0.276596	3	0.0272917	403.947	8	15.7104			ENSG00000023572	GLRX2	0.165644	3	5.15822e-06	Not found	3	0
ENSG00000075073	TACR2	0.248344	2	0.00944405	17.4579	2	0			ENSG00000079785	DDX1	0.0408163	2	0.00115651	266.226	7	26.0811			ENSG00000023909	GCLM	0	2	6.26903e-05	111.384	3	82.5455
ENSG00000075223	SEMA3C	0.0744681	3	0.00344418	82.0368	4	26.8199			ENSG00000081181	ARG2	0	3	0.0117345	Not found	5	10.1695			ENSG00000024422	EHD2	0.0403458	1	0.00112258	Not found	4	0
ENSG00000075340	ADD2	0.0540541	15	0.00181091	39.8789	11	50.2063			ENSG00000082512	TRAF5	0.433628	6	0.0054744	Not found	9	34.2908			ENSG00000025434	NR1H3	0.36961	0	3.26571e-05	93.4895	21	0
ENSG00000076662	ICAM3	1.20755	4	0.00392245	72.4579	6	7.11679			ENSG00000082556	OPRK1	0.125	1	0.0459884	39.6526	4	14.7368			ENSG00000025708	TYMP	0.0707547	6	7.85723e-05	122.879	21	92.9607
ENSG00000076706	MCAM	0.388889	2	0.00116841	161.632	18	10.0379			ENSG00000083457	ITGAE	0.418919	6	0.117582	197.847	7	11.4504			ENSG00000026036	RTEL1	0.241667	0	0.000656833	73.5474	12	48.6268
ENSG00000077238	IL4R	0.2607	25	0.00594342	148.089	11	19.6126			ENSG00000085117	CD82	0.0607287	6	2.26328e-05	108.158	7	25.0936			ENSG00000026751	SLAMF7	0.431373	0	0.000723245	9.41053	13	0
ENSG00000077312	SNRPA	0.16	0	0.000601029	Not found	0	0			ENSG00000085563	ABCB1	0.184211	21	0.0337677	88.9684	1	11.4844			ENSG00000028528	SNX1	0.140845	2	4.50666e-05	282.347	7	0
ENSG00000078053	AMPH	0.290179	2	0.00244529	109.921	3	55.4348			ENSG00000085999	RAD54L	0.292308	8	0.000925056	Not found	0	23.2932			ENSG00000029534	ANK1	0.0833333	41	0.00116426	82.3842	12	27.572
ENSG00000078081	LAMP3	0.758929	3	0.00180081	131.311	0	0			ENSG00000088926	F11	0.138554	7	0.0377295	39.8947	0	13.6			ENSG00000029725	RABEP1	0.321176	3	0.000334401	37	6	0
ENSG00000078401	EDN1	1.41007	4	0.0195103	59.3947	3	57.277			ENSG00000089159	PXN	0.794872	0	2.25733e-06	233.474	10	48.2468			ENSG00000032742	IFT88	0.0958084	18	0.000213457	167.5	8	71.5486
ENSG00000079215	SLC1A3	0.105882	3	0.0061306	249.458	8	13.4438			ENSG00000089220	PEBP1	0	5	0.0154691	1507.83	3	45.4545			ENSG00000033011	ALG1	0.200837	6	0.00177093	Not found	6	0
ENSG00000079739	PGM1	0.374939	7	0.00533639	559.116	4	15.683			ENSG00000089250	NOS1	0.12987	6	0.0755787	85.1526	1	34.6049			ENSG00000033170	FUT8	0	3	9.08268e-05	61.1789	9	71.7286
ENSG00000080644	CHRNA3	0.152	3	0.000786663	86.4474	1	7.11462			ENSG00000089692	LAG3	0.305825	0	0.0716361	27.0632	1	29.3333			ENSG00000033327	GAB2	0.117318	8	9.38212e-05	117.6	7	53.4884
ENSG00000080824	HSP90AA1	0.194872	3	0.000249705	1873.5	0	49.0632			ENSG00000089876	DHX32	0.0603015	2	0.000529435	227.379	5	12.1131			ENSG00000035664	DAPK2	0	0	0.00197782	42.9684	1	67.655
ENSG00000080910	CFHR2	0.525547	0	0.659762	Not found	0	0			ENSG00000090376	IRAK3	0.792453	2	0.0902971	12.8421	1	25.5034			ENSG00000036257	CUL3	0	2	5.58437e-05	Not found	10	0
ENSG00000081059	TCF7	0.365314	12	0.00138799	352.268	18	59.798			ENSG00000090659	CD209	0.545455	8	0.0996455	86.3842	8	39.4231			ENSG00000037897	METTL1	0.528302	4	0.000114614	99.8368	6	19.2308
ENSG00000081248	CACNA1S	0.125475	11	0.0117672	Not found	0	0			ENSG00000091106	NLRC4	0.254237	0	0.00155231	Not found	1	5.66406			ENSG00000038382	TRIO	0.0422535	5	0.00059878	128.111	17	71.4711
ENSG00000081479	LRP2	0.170213	23	0.00284472	85.6632	1	0			ENSG00000091181	IL5RA	0.615385	24	0.506554	36.5263	0	12.381			ENSG00000038427	VCAN	0.457944	14	0.00181807	326.805	9	0
ENSG00000081985	IL12RB2	0.176471	9	0.000692171	9.24211	6	16.686			ENSG00000091879	ANGPT2	0.070922	1	Not found	18.1526	0	46.371			ENSG00000038945	MSR1	0.276423	9	0.00553068	33.6684	4	0
ENSG00000082701	GSK3B	0	0	Not found	90.0842	1	16.6282			ENSG00000091972	CD200	0.115942	5	0.0711342	126.489	17	0			ENSG00000039319	ZFYVE16	0.657658	14	0.000112616	65.7474	8	0
ENSG00000084207	GSTP1	0.285714	7	0.0034675	498.542	6	0			ENSG00000092009	CMA1	9.74429e-05	6	Not found	20.2158	9	0			ENSG00000039537	C6	0.607143	5	0.000204205	230.026	2	0
ENSG00000084674	APOB	0.727273	83	0.00303572	312.689	3	0			ENSG00000092067	CEBPE	0.161616	0	0.0144742	28.0368	0	55.1601			ENSG00000040731	CDH10	0	2	0.00490029	68.0842	2	0
ENSG00000085662	AKR1B1	1.07317	8	0.00334516	821.853	14	0			ENSG00000092199	HNRNPC	0	0	0.0357346	Not found	1	63.7255			ENSG00000041357	PSMA4	0	2	0.00172424	275.884	8	0
ENSG00000087085	ACHE	0	23	Not found	471.011	11	7.8125			ENSG00000092330	TINA2	0.594059	2	0.00163278	134.726	8	36.3636			ENSG00000041982	TNC	0.208333	10	0.00200456	107.211	9	78.442
ENSG00000087088	BAX	0.441707	0	0.00111126	Not found	0	0			ENSG00000092445	TYRO3	0.129412	6	0.00331047	151.963	5	11.0112			ENSG00000041988	THAP3	0.343373	0	6.76913e-05	Not found	5	0
ENSG00000087237	CETP	0.320755	10	0.00961148	31.3579	1	0			ENSG00000093009	CDC45	0.0570342	8	8.91137e-07	7.84211	5	24.3816			ENSG00000042286	AIFM2	0.135036	3	0.00683416	27.3158	4	0
ENSG00000087245	MMP2	0.030303	6	0.00267372	467.916	6	17.3979			ENSG00000094804	CDC6	1.11765	6	0.000365861	26.8579	4	30.3571			ENSG00000042753	AP2S1	0	1	0.00648702	Not found	9	0
ENSG00000087494	PTHLH	0.285199	0	0.000939912	15.5474	4	44.4015			ENSG00000095002	MSH2	0.0409836	10	0.00306277	57.4579	17	20.5567			ENSG00000043462	LCP2	0.52551	0	0.00761815	75.8789	4	0
ENSG00000088053	GP6	0.695652	5	0.0010867	32.0526	1	24.1546			ENSG00000095585	BLNK	0.461538	2	4.61769e-05	100.426	2	84.4298			ENSG00000043591	ADRB1	0.173913	10	0.000446143	4.10526	0	0
ENSG00000088827	SIGLEC1	0.262009	7	0.00470359	92.3105	5	0			ENSG00000096063	SRPK1	0.474747	2	0.000846336	141.3	0	56.1212			ENSG00000044115	CTNNA1	0.104167	0	0.000193793	470.868	18	0
ENSG00000089041	P2RX7	0.144231	30	0.00415074	28.6263	13	17.953			ENSG00000096968	JAK2	0.137097	4	0.00732677	46.7316	11	29.947			ENSG00000044524	EPHA3	0.172414	2	0.000158817	26.2053	2	0
ENSG00000089127	OAS1	0.716374	13	0.000472035	63.0895	7	9.87952			ENSG00000097007	ABL1	0.0239521	0	0.054475	238.795	0	46.04			ENSG00000046604	DSG2	0.309211	0	0.00170061	140.153	2	0
ENSG00000089157	RPLP0	0	18	2.4826e-05	3813.56	16	0			ENSG00000099810	MTAP	0.702341	2	0.0661906	12.5	0	0			ENSG00000047249	ATP6V1H	0.112782	6	0.000163621	179.984	3	84.5041
ENSG00000090020	SLC9A1	0.135021	1	2.26328e-05	46.4316	9	20.7108			ENSG00000099866	MADCAM1	0.638498	3	0.01726	63.0737	1	34.9754			ENSG00000047597	XK	0.10084	2	Not found	55.3579	1	88.3146
ENSG00000090054	SPTLC1	0.627972	2	0.00043655	255.779	2	0			ENSG00000099942	CRKL	0	2	0.00998904	177.084	2	27.3927			ENSG00000048052	HDAC9	0.223529	0	0.00225677	Not found	3	65.9197
ENSG00000090339	ICAM1	1.41525	9	0.00354763	250.737	6	8.44278			ENSG00000099956	SMARCB1	0.157143	0	0.0345088	Not found	7	35.2792			ENSG00000048392	RRM2B	0.258514	0	0.0007178	Not found	7	65.625
ENSG00000090534	THPO	0.462185	2	0.00843318	19.2632	0	0			ENSG00000099968	BCL2L13	0.22	7	0.0221178	143.411	17	49.4845			ENSG00000049167	ERCC8	0	2	4.91524e-05	72.9737	4	90.6801
ENSG00000090554	FLT3LG	0.140244	1	0.000349274	Not found	0	0			ENSG00000100075	SLC25A1	0.104839	0	0.000886306	136.674	10	0			ENSG00000049245	VAMP3	3.80732	0	0.00024979	514.305	8	55.4455
ENSG00000091137	SLC26A4	0.297297	3	8.9385e-05	45.0789	1	15.3649			ENSG00000100097	LGALS1	0	5	0.00554449	1009.24	6	0			ENSG00000049656	CLPTM1L	0.162996	1	0.000239388	Not found	14	100
ENSG00000091409	ITGA6	0.0909091	5	0.00260893	123.4	6	18.4284			ENSG00000100219	XBP1	0.3375	0	9.74429e-05	539.937	5	35.9043			ENSG00000049759	NEDD4L	0.103968	3	0.00438075	94.7789	20	50.3012
ENSG00000091513	TF	0.302521	9	0.0014606	818.363	8	4.57797			ENSG00000100385	IL2RB	0.445274	3	1.80054e-05	158.105	0	34.4828			ENSG00000049883	PTCD2	0.4	0	0.000122897	11.7368	2	100
ENSG00000091583	APOH	0.194245	11	0.00966045	501.326	0	0			ENSG00000100393	EP300	0.0408163	7	0.000708959	62.7842	1	51.7813			ENSG00000050344	NFE2L3	0.541667	8	0.000602457	45.5474	1	0
ENSG00000091831	ESR1	0.132616	3	0.00205304	160.558	1	23.4899			ENSG00000100721	TCL1A	0.189189	0	0.0575132	114.342	7	0			ENSG00000050555	LAMC3	0.231111	9	0.00542369	23.0421	3	0
ENSG00000092969	TGFB2	0	3	0.00494558	Not found	0	33.4842			ENSG00000100811	YY1	0	0	0.000956107	444.432	1	92.5121			ENSG00000050730	TNIP3	0.27234	0	7.5896e-05	10.2421	3	13.8037
ENSG00000095303	PTGS1	0.22695	23	0.0139077	106.684	8	0			ENSG00000101162	TUBB1	0.15873	3	0.00148597	Not found	1	13.969			ENSG00000050748	MAPK9	0.175641	4	0.000908639	104.884	6	82.5521
ENSG00000095752	IL11	0	3	0.00166481	Not found	0	0			ENSG00000101224	CDC25B	0.261044	5	0.11744	199.026	0	46.4226			ENSG00000050820	BCAR1	0.321759	10	0.00027035	Not found	5	0
ENSG00000095794	CREM	0.232759	18	0.606926	165.268	25	20.2899			ENSG00000101280	ANGPT4	0.127907	4	0.00998714	5.83158	1	40.9543			ENSG00000051108	HERPUD1	0	0	0.000389695	645.784	11	49.6042
ENSG00000096264	NCR2	2.39	4	Not found	112.332	1	17.029			ENSG00000101335	MYL9	0	0	0.00458441	526.168	6	79.6512			ENSG00000051382	PIK3CB	0	5	1.14906e-05	94.4895	5	0
ENSG00000096996	IL12RB1	0.288043	0	0.0024386	10.0947	2	24.6224			ENSG00000101336	HCK	0.12973	3	0.03316	128.542	1	51.711			ENSG00000052850	ALX4	0	0	0.00916338	13.6579	1	51.4563
ENSG00000099331	MYO9B	0.114286	4	0.00132962	103.616	21	40.1297			ENSG00000101412	E2F1	0.590604	8	0.00124392	68.8789	0	37.9863			ENSG00000053747	LAMA3	0.312	9	0.000192254	79.1947	0	80.6839
ENSG00000099769	IGFALS	0.127907	3	0.000318823	71.8368	1	0			ENSG00000102755	FLT1	0.224638	0	4.11781e-05	64.1684	1	23.7668			ENSG00000054179	ENTPD2	0.389937	2	0.000330045	3.31579	3	100
ENSG00000099953	MMP11	0.113553	7	0.000241589	92.5947	8	21.6769			ENSG00000102879	CORO1A	1.61249e-06	2	Not found	162.432	14	26.6811			ENSG00000054219	LY75	0.518106	9	0.000531186	49.3421	6	0
ENSG00000099985	OSM	0.478261	2	0.00226541	Not found	2	31.2253			ENSG00000103222	ABCC1	0.168831	54	0.123267	176.763	1	12.0836			ENSG00000054967	RELT	0.52381	4	0.000857605	Not found	9	100
ENSG00000100028	SNRPD3	0	0	5.89123e-05	156.689	1	33.8583			ENSG00000103479	RBL2	0.0571429	2	0.00063043	48.8842	5	48.5514			ENSG00000055163	CYFIP2	0	0	0.00123684	235.221	16	97.3684
ENSG00000100031	GGT1	0.0909091	24	0.000877058	Not found	3	0			ENSG00000103495	MAZ	1.70534e-06	0	Not found	157.205	10	24.5436			ENSG00000055609	MLL3	0.303571	145	0.000386513	Not found	8	100
ENSG00000100234	TIMP3	0	0	Not found	592.521	1	14.6226			ENSG00000103742	IGDCC4	1.14042e-06	2	Not found	Not found	10	20.56			ENSG00000055955	ITIH4	0.447154	5	0.000908176	153.811	12	0
ENSG00000100292	HMOX1	0	7	0.00133516	302.084	4	24.3056			ENSG00000104067	TJP1	0.0422535	0	0.00163482	369.7	11	65.103			ENSG00000055957	ITIH1	0.229412	9	0.00107582	158.258	9	100
ENSG00000100300	TSPO	0.497561	14	0.00297786	377.889	5	0			ENSG00000104081	BMF	0.6	0	3.24768e-05	Not found	1	38.587			ENSG00000056661	PCGF2	0.329114	0	0.000988966	164.321	1	82.6087
ENSG00000100311	PDGFB	0.0994475	2	0.00318166	80.4684	4	43.8017			ENSG00000104290	FZD3	0	0	0.00819459	33.5316	4	26.5766			ENSG00000056736	IL17RB	0.838384	11	0.00169227	Not found	4	0
ENSG00000100365	NCF4	0.680851	8	0.0158603	131.2	3	18.3381			ENSG00000104320	NBN	0.289157	8	0.0379783	191.374	1	60.7427			ENSG00000056972	TRAF3IP2	0.611111	6	0.000719017	72.3684	11	0
ENSG00000100448	CTSG	0.405556	0	Not found	189.705	0	47.0588			ENSG00000104327	CALB1	0	1	0.00703003	95.1158	5	33.3333			ENSG00000057019	DCBLD2	0.219149	2	5.05813e-05	53.7737	4	0
ENSG00000100453	GZMB	0.45749	5	0.0181967	51.3579	1	36.1702			ENSG00000104332	SFRP1	0.0372578	0	0.188368	231.421	3	33.4395			ENSG00000057252	SOAT1	0	0	0.000449606	Not found	4	0
ENSG00000100596	SPTLC2	0	0	0.00108839	150.732	1	7.9929			ENSG00000104388	RAB2A	0.756654	0	0.0105037	336.295	1	35.2113			ENSG00000057294	PKP2	4.22	1	0.000701811	102.947	6	0
ENSG00000100604	CHGA	0	15	0.00159658	359.037	1	84.9345			ENSG00000104689	TNARSF10A	1.2	10	0.085254	Not found	0	29.9145			ENSG00000058085	LAMC2	0.662162	14	0.00196213	Not found	3	0
ENSG00000100644	HIF1A	0.222222	4	0.000138131	682.5	4	47.9469			ENSG00000104755	ADAM2	0.882353	0	5.74617e-07	15.2	1	13.7415			ENSG00000058335	RASGRF1	0.0877193	4	0.00994352	11.6684	4	77.4112
ENSG00000100739	BDKRB1	0.345133	2	0.00227771	35.9947	0	0			ENSG00000104763	ASAH1	0.575	23	0.11682	1254.16	12	11.6788			ENSG00000058866	DGKG	0.3125	3	0.00559064	40.7632	4	78.3479
ENSG00000100906	NAKBIA	0.147368	1	0.00323884	738.237	9	42.4528			ENSG00000104823	ECH1	0.121339	0	0.00606965	363.142	1	0			ENSG00000059377	TBXAS1	0.37415	45	0.00366919	33.8789	7	100
ENSG00000100979	PLTP	0.6	19	0.0100348	334.595	14	0			ENSG00000104894	CD37	0.339731	0	0.00184392	Not found	0	10.6762			ENSG00000059588	TARBP1	0.371795	10	0.00284526	Not found	7	0
ENSG00000100985	MMP9	0.205128	15	0.000627345	Not found	5	12.9944			ENSG00000104903	LYL1	0.579114	2	0.0286873	42.5684	1	46.7857			ENSG00000060339	CCAR1	2.02703	5	3.6066e-05	Not found	11	52.9974
ENSG00000101144	BMP7	0	1	0.00447509	89.1526	8	15.2778			ENSG00000104938	CLEC4M	0.665339	37	0.0744497	52.1789	5	33.3333			ENSG00000060656	PTPRU	0.0365854	9	0.00203127	60.2053	8	86.5795
ENSG00000101200	AVP	0.372515	3	0.00869146	16.0158	0	0			ENSG00000105397	TYK2	0.36	8	0.00427829	85.1895	1	21.1457			ENSG00000060718	COL11A1	0.206915	25	0.00118346	30.8474	2	0
ENSG00000101384	JAG1	0.0669643	7	0.00438504	241.616	9	33.6341			ENSG00000105401	CDC37	0.050173	2	0.000969358	61.5737	1	80.4233			ENSG00000061273	HDAC7	0.657778	0	0.00153553	174.832	22	78.125
ENSG00000101405	OXT	0.147727	0	0.502031	21.4947	0	0			ENSG00000105497	ZNA175	0.491803	2	0.0124854	Not found	1	83.8256			ENSG00000061676	NCKAP1	0	4	0.000211619	320.884	3	0
ENSG00000101425	BPI	0.578475	16	0.0048482	134.084	6	0			ENSG00000105810	CDK6	0	3	0.0772569	23.3263	6	0			ENSG00000062038	CDH3	0.139241	3	0.000690218	56.6	5	81.5663
ENSG00000101464	PIGU	0	0	2.1356e-05	Not found	3	0			ENSG00000105976	MET	0.0791367	5	0.0321907	131.379	1	5.89489			ENSG00000062524	LTK	0.240741	4	0.0023963	32.3053	5	86.0116
ENSG00000101916	TLR8	0.124183	5	1.1637	7.97368	3	7.54717			ENSG00000106004	HOXA5	6.9839e-06	0	Not found	167.989	7	90.3704			ENSG00000062598	ELMO2	0	2	3.09499e-05	128.384	22	84.9791
ENSG00000101986	ABCD1	0.274194	0	0.578203	109.611	1	0			ENSG00000106069	CHN2	0	1	0.0100312	129.916	1	28.8462			ENSG00000063176	SPHK2	0.573604	4	3.59263e-06	Not found	20	0
ENSG00000102226	USP11	0.28	1	1.55386	390.974	11	29.0456			ENSG00000106178	CCL24	0.324385	5	0.00179365	12.5211	1	52.1008			ENSG00000063245	EPN1	0.07173	0	0.000189462	13.9053	8	71.9203
ENSG00000102245	CD40LG	0.28	0	0.564705	12.4579	2	15.2672			ENSG00000106211	HSPB1	0.285714	11	1.61249e-06	Not found	3	23.4146			ENSG00000063438	AHRR	1.67901	2	0.00187475	210.368	20	100
ENSG00000102554	KLF5	0.535714	1	Not found	75.2105	0	36.5427			ENSG00000106258	CYP3A5	0.697674	8	0.000893285	97.9526	1	11.9522			ENSG00000064309	CDON	0.525714	5	0.00205197	13.8842	4	92.9644
ENSG00000102575	ACP5	0.236641	4	0.00220287	98.4947	8	0			ENSG00000106348	IMPDH1	0.421397	2	0.0019225	136.542	16	10.6845			ENSG00000064393	HIPK2	0.109237	0	9.07559e-05	51.8684	3	0
ENSG00000102882	MAPK3	0	0	0.000159062	115.184	9	17.3684			ENSG00000106462	EZH2	0	2	0.00630069	27.3421	6	58.7217			ENSG00000064545	TMEM161A	0.22093	0	0.000876735	223.679	9	0
ENSG00000102908	NAAT5	0.186813	10	8.79236e-05	72.7368	8	27.9057			ENSG00000106483	SFRP4	0.154762	1	0.0245735	153.605	1	27.7457			ENSG00000064601	CTSA	0.321429	0	0.000161575	Not found	10	92.1456
ENSG00000102962	CCL22	0.260101	2	0.00264969	17.1421	1	0			ENSG00000106804	C5	0.330097	12	0.00447707	135.147	4	7.57757			ENSG00000064655	EYA2	0.280899	14	0.00557447	43.1526	5	67.354
ENSG00000102970	CCL17	0	0	0.000461459	9.86316	1	35.1064			ENSG00000106927	AMBP	0.261438	0	0.0660532	346.984	1	16.4773			ENSG00000064703	DDX20	0.588235	10	0.000115254	Not found	4	0
ENSG00000103313	MEFV	0.307985	14	0.0123018	29.9263	2	42.0716			ENSG00000106952	TNASF8	0	0	0.01916	56.3842	0	0			ENSG00000064932	SBNO2	0.272872	0	0.0008549	75.0368	12	78.5061
ENSG00000103489	XYLT1	0.05	3	0.00432075	97.5421	2	23.5417			ENSG00000107317	PTGDS	0.0632022	2	0.000678406	1790.76	0	0			ENSG00000065243	PKN2	0.213115	2	0.000124028	89.4474	4	71.0177
ENSG00000104312	RIPK2	0.604651	1	0.000248417	129.2	3	11.0906			ENSG00000107447	DNTT	0.145	3	0.0269758	28.4158	1	30.2554			ENSG00000065320	NTN1	0.103488	0	0.00393073	25.2421	1	55.8678
ENSG00000104365	IKBKB	0.0915493	5	0.000232024	93.0053	8	27.7411			ENSG00000107807	TLX1	0.140741	0	0.00662739	4.26842	3	33.3333			ENSG00000065357	DGKA	0	4	0.000137406	34.4474	18	100
ENSG00000104368	PLAT	0.0728155	18	0.00177768	139.553	8	20.6039			ENSG00000107984	DKK1	0.0916031	1	0.00067149	72.6053	4	61.2782			ENSG00000065361	ERBB3	1.08333	7	0.00041417	107.511	12	100
ENSG00000104432	IL7	0	0	0.0008776	10.9474	4	29.7753			ENSG00000108292	MLLT6	0.642857	2	0.00100364	Not found	10	26.807			ENSG00000065457	ADAT1	0.141479	4	5.20806e-05	84.1842	5	74.9503
ENSG00000104529	EEF1D	0.378866	20	0.000497138	1000.43	29	37.1914			ENSG00000108379	WNT3	0	0	3.18033e-05	22.7842	1	36.338			ENSG00000065548	ZC3H15	0.227273	0	8.22289e-05	167.479	3	13.0435
ENSG00000104687	GSR	0.173745	10	0.00154488	71.2474	1	0			ENSG00000108559	NUP88	0.254098	6	0.00346297	92.3842	8	23.8866			ENSG00000065613	SLK	0.413043	4	0.000449718	167.553	3	24.7303
ENSG00000104852	SNRNP70	0	0	Not found	Not found	0	0			ENSG00000108578	BLMH	0.103448	2	0.00224257	68.3316	15	31.9626			ENSG00000065802	ASB1	0	0	0.000168402	Not found	6	0
ENSG00000104918	RETN	0.589569	0	0.0429978	61.9684	1	0			ENSG00000108679	LGALS3BP	0.246377	0	0.0138114	544.511	5	8.88889			ENSG00000066032	CTNNA2	3.05435	1	0.00317441	29.4737	5	82.1389
ENSG00000104972	LILRB1	0.817308	19	0.000229158	35.1526	4	24.4745			ENSG00000108702	CCL1	0.336842	0	0.0673243	3.08421	1	0			ENSG00000066230	SLC9A3	2.05176	2	0.00113638	4.64211	3	76.2874
ENSG00000105202	FBL	0	1	0.000847107	Not found	0	0			ENSG00000108846	ABCC3	0.258824	15	0.0368609	22.9684	16	9.75769			ENSG00000066248	NGEF	0.203791	4	0.00119279	Not found	6	0
ENSG00000105220	GPI	0.341667	3	2.70661e-05	537.442	10	7.51342			ENSG00000108924	HLF	0	0	1.86191e-05	99.0474	11	80			ENSG00000066294	CD84	1.34375	0	0.000992252	121.921	7	72.5979
ENSG00000105329	TGFB1	0	0	0.00613444	Not found	0	17.4359			ENSG00000109062	SLC9A3R1	0.22549	0	0.00775988	Not found	1	48.324			ENSG00000066405	CLDN18	0.133333	0	0.000617862	99.9474	3	82.4427
ENSG00000105383	CD33	1.91753	9	0.00302695	Not found	0	40.1099			ENSG00000109101	FOXN1	0.877551	4	0.0270434	5.1	1	29.4753			ENSG00000066777	ARFGEF1	0.0980392	2	3.73155e-05	134.558	7	0
ENSG00000105509	HAS1	0.160763	4	0.00773638	Not found	0	13.1488			ENSG00000109685	WHSC1	0.0933333	4	0.00350728	36.7632	22	50.5495			ENSG00000067057	PFKP	0.370244	1	0.0116725	325.047	8	94.9153
ENSG00000105641	SLC5A5	0.234783	2	0.00101569	132.568	0	7.15397			ENSG00000109758	HGFAC	0.146269	6	0.0197756	47.0684	1	21.5267			ENSG00000067066	SP100	0.434343	1	0.00235586	Not found	5	0
ENSG00000105664	COMP	0.253425	5	0.000640656	48.3053	5	0			ENSG00000110092	CCND1	0	2	0.0150361	97.5474	5	15.9322			ENSG00000067082	KLF6	0.425	3	0.000471978	145.211	8	65.3846
ENSG00000105695	MAG	0.0443548	2	0.000790251	36.6789	8	0			ENSG00000110171	TRIM3	0	6	0.158903	58.9684	13	11.9624			ENSG00000067113	PPAP2A	0.333333	4	4.44382e-05	428.437	5	100
ENSG00000105854	PON2	0	11	0.00188748	367.563	12	0			ENSG00000110395	CBL	0	5	0.00898893	39.6632	2	43.4879			ENSG00000067141	NEO1	0.13	2	0.00010388	91.8105	2	76.9074
ENSG00000106331	PAX4	0.894347	6	0.00100847	23.2158	1	23.2955			ENSG00000110619	CARS	0.108108	2	0.00494673	456.784	12	35.8604			ENSG00000067225	PKM2	0	33	3.16568e-05	597.516	13	100
ENSG00000106392	C1GALT1	0.218182	0	0.000118044	45.0474	2	26.9231			ENSG00000110651	CD81	0.0811518	0	0.0127722	1540.35	21	0			ENSG00000067445	TRO	0.804762	2	Not found	41.8368	28	74.6212
ENSG00000106538	RARRES2	0.293478	2	0.00153386	292.726	6	31.0976			ENSG00000110777	POU2AF1	0.413043	2	0.0391768	66.9842	1	14.4531			ENSG00000067900	ROCK1	0.303704	6	0.000104514	254.179	7	37.3432
ENSG00000106799	TGFBR1	0.47619	0	0.000236739	41.6684	9	0			ENSG00000110921	MVK	0.196721	4	0.00269356	394.247	9	0			ENSG00000068024	HDAC4	0.0837209	1	0.00178122	Not found	6	0
ENSG00000106991	ENG	0.126154	4	0.00151887	163.205	12	0			ENSG00000111087	GLI1	0.552941	5	0.0050305	Not found	1	59.2224			ENSG00000068079	IFI35	0.308756	4	0.000634575	Not found	4	100
ENSG00000107485	GATA3	0.0268657	2	0.00283478	206.374	3	46.9663			ENSG00000111186	WNT5B	0.0181219	0	0.248425	17.7842	1	37.0474			ENSG00000068305	MEF2A	0.715736	0	0.000131286	22.9737	12	67.1906
ENSG00000107562	CXCL12	0	2	0.000819251	301.068	1	0			ENSG00000111241	FGF6	0.229167	7	0.110687	20.1474	0	0			ENSG00000068745	IP6K2	0.22963	3	Not found	122.532	36	0
ENSG00000107643	MAPK8	0.0948276	4	1.77833e-05	31.1263	6	12.3832			ENSG00000111276	CDKN1B	0.566837	5	0.0448466	347.932	1	71.7073			ENSG00000068781	STON1-GTF2A1L	0.368932	10	7.9041e-05	81.2947	4	57.8447
ENSG00000108312	UBTF	0	2	0.000166833	68.8	9	96.2092			ENSG00000111653	ING4	0.538462	1	0.00303074	77.4263	22	59.0361			ENSG00000068878	PSME4	0.21875	4	0.000158227	111.316	8	0
ENSG00000108342	CSF3	0.11	6	0.00123658	Not found	9	0			ENSG00000111670	GNPTAB	0.141791	1	0.00397244	130.537	8	28.0255			ENSG00000068885	IFT80	0.103175	2	2.45068e-05	Not found	2	0
ENSG00000108443	RPS6KB1	0	0	1.51058e-05	34.9684	2	21.1027			ENSG00000111728	ST8SIA1	0	0	0.218862	13.3684	7	0			ENSG00000069011	PITX1	0	2	0.00014348	38.0579	3	0
ENSG00000108556	CHRNE	0.171315	3	Not found	341.089	3	7.48988			ENSG00000111732	AICDA	0.113861	0	0.000203772	23.9684	4	20.7071			ENSG00000069188	SDK2	1.04734	4	0.00228407	12.1737	6	87.6585
ENSG00000108688	CCL7	0.527473	0	0.00270117	19.5947	3	59.0909			ENSG00000111790	FGFR1OP2	0	1	0.0472551	Not found	7	78.6561			ENSG00000069482	GAL	0.0725806	0	0.000859893	90.5211	1	100
ENSG00000108691	CCL2	0	0	0.000314	237.126	2	32			ENSG00000112081	SRSF3	0	2	0.00161217	546.295	12	61.5854			ENSG00000069667	RORA	0.216216	0	0.00615397	29.3	6	62.7863
ENSG00000108700	CCL8	0.121813	1	0.000540492	42.5684	1	40.9091			ENSG00000112182	BACH2	0.0569948	0	3.10348e-05	58.1263	1	47.0868			ENSG00000069696	DRD4	0.219684	2	0.00231913	9.12632	3	83.8095
ENSG00000108797	CNTNAP1	0	1	0.000497368	Not found	2	5.77617			ENSG00000112237	CCNC	0	0	0.00588389	293.205	1	12.5828			ENSG00000069702	TGFBR3	0.186813	0	0.00295864	155.858	5	94.2421
ENSG00000108849	PPY	0	1	0.00846789	33.2842	1	54.1667			ENSG00000112530	PACRG	0	0	0.0102486	60.4895	1	31.0811			ENSG00000070018	LRP6	0.168831	4	3.08574e-05	52.4842	1	0
ENSG00000108946	PRKAR1A	0	0	0.000104045	700.053	21	13.3508			ENSG00000112576	CCND3	0.527273	3	0.00613109	412.516	7	0			ENSG00000070193	FGF10	0	0	0.00038349	Not found	1	51.6746
ENSG00000108984	MAP2K6	0	0	0.00587106	100.763	3	13.7313			ENSG00000112701	SENP6	0.38961	7	0.00143305	110.5	8	59.3525			ENSG00000070367	EXOC5	0	2	9.62892e-05	Not found	3	87.2011
ENSG00000109472	CPE	0.0743243	0	0.000897938	487.195	7	20.1258			ENSG00000112759	SLC29A1	0.0666667	3	0.0173254	123.532	7	0			ENSG00000070444	MNT	0.40107	3	0.000276493	133.168	7	59.6913
ENSG00000109501	WFS1	0.0239774	13	0.00259033	238.584	3	12.009			ENSG00000113070	HBEGF	0.360656	0	0.0548227	89.1579	1	29.8077			ENSG00000070495	JMJD6	0	0	0.00114519	118.358	2	47.3262
ENSG00000109956	B3GAT1	0.046332	0	0.00710017	94.7737	4	17.0149			ENSG00000113161	HMGCR	0.148649	1	0.000749776	89.2421	5	5.18018			ENSG00000071051	NCK2	0	0	0.000801993	302.1	2	66.6667
ENSG00000109971	HSPA8	0	16	0.00328348	1528.49	10	10.7071			ENSG00000113721	PDGFRB	0.0593607	4	0.0275785	122.263	9	23.4177			ENSG00000071054	MAP4K4	0	0	4.90261e-05	117.268	4	47.0925
ENSG00000110244	APOA4	0.349515	15	0.000429928	6.76842	1	77.0781			ENSG00000113749	HRH2	0	0	0.00383083	25.0368	0	13.3501			ENSG00000071242	RPS6KA2	0.0890411	0	0.00676721	180.2	4	64.2308
ENSG00000110245	APOC3	0.352941	0	0.91221	327.289	2	0			ENSG00000113889	KNG1	0.640351	6	0.0975161	229.647	1	42.3913			ENSG00000071243	ING3	0	3	0.000504165	87.4842	6	0
ENSG00000110324	IL10RA	0.294118	11	0.00282004	119.463	3	26.4249			ENSG00000113905	HRG	2.21519	10	0.0142214	269.542	0	67.2381			ENSG00000071991	CDH19	0.457364	0	0.00367065	41.0474	3	0
ENSG00000110330	BIRC2	0.0795455	0	0.000399493	278.289	6	16.3166			ENSG00000113916	BCL6	0.0742857	8	0.0702911	466.116	0	58.9235			ENSG00000072062	PRKACA	0.734884	0	0.000140262	214.405	5	76.3636
ENSG00000110347	MMP12	0.376	3	0.00026995	89.4579	2	18.6837			ENSG00000114770	ABCC5	0.0239521	7	0.00636375	239.032	7	19.5546			ENSG00000072133	RPS6KA6	0.142857	2	Not found	56.9789	1	0
ENSG00000110436	SLC1A2	0	1	0.00225175	56.6211	4	12.1739			ENSG00000114812	VIPR1	0.0693431	2	0.0631589	104.526	16	8.53392			ENSG00000072134	EPN2	0.0912863	4	0.000123655	71.9316	13	71.791
ENSG00000110448	CD5	0.42623	6	0.000595024	61.8895	2	28.629			ENSG00000114861	FOXP1	0.670677	0	6.9839e-06	Not found	8	41.9498			ENSG00000072163	LIMS2	0.306344	0	0.000858169	119.432	17	0
ENSG00000110680	CALCA	1.39474	3	0.000207094	59.2895	2	46.4789			ENSG00000115085	ZAP70	0.030303	0	0.0136946	27.2579	9	21.6478			ENSG00000072518	MARK2	0.428986	6	5.07159e-05	14.0316	11	0
ENSG00000110799	VWF	0.200893	18	0.00409967	366.153	6	3.80242			ENSG00000115325	DOK1	0.17757	0	0.000115978	Not found	4	44.0748			ENSG00000072736	NFATC3	0.277778	32	0.000331337	85.2053	7	79.6435
ENSG00000110848	CD69	0.275	1	Not found	63.4737	4	38.5			ENSG00000115758	ODC1	0.438356	1	0.0109137	617.363	14	14.5336			ENSG00000073060	SCARB1	0	5	0.0108455	336.895	8	100
ENSG00000110876	SELPLG	0.713115	3	0.00998714	96.4789	0	22.7603			ENSG00000115884	SDC1	0.117647	5	0.138876	275.074	7	52.9032			ENSG00000073146	MOV10L1	0.761364	11	0.000443527	Not found	12	88.5345
ENSG00000111012	CYP27B1	0.123377	7	0.000363996	85.9158	4	12.4016			ENSG00000116001	TIA1	0	0	0.00393405	154.553	1	41.9689			ENSG00000073282	TP63	0	0	0.00653165	113.979	9	0
ENSG00000111142	METAP2	0	1	9.40532e-05	172.542	6	37.5783			ENSG00000116128	BCL9	0.333333	0	0.0322957	58.8789	1	41.2342			ENSG00000073350	LLGL2	1.12077	10	0.00122989	47.6684	16	84.3291
ENSG00000111275	ALDH2	0	2	6.05124e-05	928.626	1	0			ENSG00000116329	OPRD1	0.0837696	1	0.0916132	9.68947	1	12.0968			ENSG00000073712	FERMT2	0	0	Not found	378.726	4	90.843
ENSG00000111335	OAS2	0.408696	3	0.00183555	113.737	8	14.3056			ENSG00000116478	HDAC1	0.11976	3	0.00107044	Not found	9	50.4149			ENSG00000073754	CD5L	0.378531	2	0.000363523	82.3211	1	0
ENSG00000111424	VDR	0.284539	6	0.00413007	49.3789	4	27.5701			ENSG00000116604	MEF2D	0.204545	1	0.00240129	23.1263	9	38.1958			ENSG00000073792	IGF2BP2	0	3	0.000148282	59.6	9	88.6667
ENSG00000111537	IFNG	0.189349	0	0.00290724	37.7526	1	50.8982			ENSG00000116701	NCF2	1.01869	6	0.111452	Not found	1	35.2843			ENSG00000074276	CDHR2	0.289157	7	0.00140773	55.2684	3	0
ENSG00000111640	GAPDH	0	13	Not found	Not found	7	0			ENSG00000116731	PRDM2	0.217687	4	0.0957781	150.521	5	66.8219			ENSG00000074317	SNCB	0.286765	0	0.00133241	67.2632	2	67.4074
ENSG00000111669	TPI1	0	5	0.000162809	Not found	6	0			ENSG00000116885	OSCP1	0.000101053	5	Not found	Not found	9	29.0488			ENSG00000074660	SCARF1	0.512295	16	0.000741085	26.5579	2	57.5839
ENSG00000111679	PTPN6	0.363553	6	0.00143885	115.505	21	23.1511			ENSG00000116990	MYCL1	0.396552	0	0.0027015	68.9105	2	78.6802			ENSG00000074966	TXK	0.307692	2	0.000326633	25.4263	5	0
ENSG00000111796	KLRB1	0.631068	3	Not found	69.4421	0	15.1111			ENSG00000117228	GBP1	0.246575	12	0.0100438	101.595	7	47.973			ENSG00000075035	WSCD2	0.0375587	0	0.000362247	Not found	11	73.8411
ENSG00000112062	MAPK14	0.284823	1	9.5224e-05	138.316	1	16.3435			ENSG00000117281	CD160	0	1	0.0054529	41.9579	7	0			ENSG00000075213	SEMA3A	0	1	0.000992081	39.2842	1	65.0259
ENSG00000112096	SOD2	0.763636	8	0.000175907	242.237	8	0			ENSG00000117289	TXNIP	1.02941	1	0.00259783	1746.07	5	27.3657			ENSG00000075240	GRAMD4	0.121622	0	0.000300698	149.805	3	58.7219
ENSG00000112149	CD83	0.530612	2	0.00820498	139.842	6	41.2621			ENSG00000117448	AKR1A1	0.104478	6	0.00817631	310.921	19	14.1538			ENSG00000075275	CELSR1	0.1	18	0.00551976	25.7632	5	89.4979
ENSG00000112592	TBP	0	0	0.000129039	75.3211	0	24.7788			ENSG00000117525	F3	0.375	5	0.0318202	132.279	8	26.4407			ENSG00000075388	FGF4	0.39	0	0.000685186	107.737	1	0
ENSG00000112715	VEGFA	1.28205	0	0.00994304	265.547	7	53.753			ENSG00000117632	STMN1	0.788099	18	0.000279327	100.721	1	78.5235			ENSG00000075413	MARK3	0.174312	5	0.000109771	116.495	14	55.9732
ENSG00000112936	C7	0.427184	4	0.00164241	512.732	4	25.2548			ENSG00000117984	CTSD	0.167095	3	0.000584157	224.984	6	0			ENSG00000075420	FNDC3B	0.258065	3	0.00309951	221.889	9	0
ENSG00000112964	GHR	1.21951	7	0.000351529	138.279	1	31.7684			ENSG00000118308	LRMP	0.97619	4	2.32475e-05	Not found	13	60.7207			ENSG00000075651	PLD1	0.0670103	4	6.09844e-05	76.8947	4	77.9171
ENSG00000113249	HAVCR1	0.964155	0	0.00131384	29.3263	1	11.5068			ENSG00000118412	CASP8AP2	0.208791	0	0.000172289	Not found	4	67.0732			ENSG00000075711	DLG1	0.108621	5	7.56741e-05	246.632	12	49.5238
ENSG00000113302	IL12B	0.156069	4	0.00155711	12.9316	1	22.7964			ENSG00000118513	MYB	0.545455	2	0.0340365	76.6053	1	60.5782			ENSG00000075785	RAB7A	0	2	4.86511e-05	4.85789	0	50.3165
ENSG00000113448	PDE4D	0.0609756	2	Not found	76.4947	11	47.4527			ENSG00000118777	ABCG2	0.222222	18	0.0493346	88.3526	1	10.0763			ENSG00000075790	BCAP29	0.299213	0	0.000100068	48.0789	6	61.8343
ENSG00000113520	IL4	0.890411	2	0.00781252	11.2842	2	23.3766			ENSG00000118971	CCND2	0	1	4.555e-05	340.274	1	17.6471			ENSG00000075856	SART3	0.408333	4	0.00014966	106.463	8	0
ENSG00000113525	IL5	0	0	0.0015624	5.55263	1	0			ENSG00000119866	BCL11A	0.135135	3	0.0435774	99.2211	10	52.8144			ENSG00000075945	KIFAP3	0	3	0.000242853	Not found	4	0
ENSG00000113578	FGF1	0	3	0.00785931	125.632	16	59.6154			ENSG00000120659	TNASF11	0.149758	2	0.0262835	12.2474	1	14.1956			ENSG00000076604	TRAF4	0	1	3.96096e-05	42.2211	14	70.8333
ENSG00000113580	NR3C1	0.774194	11	0.00150773	382.737	10	21.0526			ENSG00000120868	APAF1	0.376812	4	0.00177023	74.2	5	9.69551			ENSG00000076641	PAG1	0.52	0	0.00575894	Not found	2	0
ENSG00000113600	C9	0.714286	4	0.00123965	87.1842	1	26.7857			ENSG00000120899	PTK2B	0.0909091	8	0.0387084	13.6947	10	26.8583			ENSG00000076944	STXBP2	0.0794521	1	0.00036514	72.7474	11	100
ENSG00000114013	CD86	0.736842	14	0.00124332	77.1579	5	17.8788			ENSG00000120915	EPHX2	0.322785	4	0.0216362	51.2632	11	13.3333			ENSG00000077009	ITGB1BP3	0.20932	2	0.00519312	82.4737	3	61.8519
ENSG00000114251	WNT5A	0.207729	0	0.000426309	73.8789	1	17.9325			ENSG00000121022	COPS5	0	3	8.10713e-05	202.216	17	24.8503			ENSG00000077044	DGKD	0.1	4	0.000244863	Not found	4	0
ENSG00000114354	TFG	0	5	2.21002e-05	569.589	11	68.3292			ENSG00000121053	EPX	0.114458	3	0.0590021	Not found	1	28.5315			ENSG00000077097	TOP2B	0.308219	0	8.81638e-05	Not found	11	0
ENSG00000114423	CBLB	0.0201005	3	0.000274078	116.632	10	42.6246			ENSG00000121716	PILRB	0.606965	6	0.000332185	100.911	7	33.0396			ENSG00000077254	USP33	0.101562	0	1.3046e-05	219.832	9	78.8377
ENSG00000114867	EIF4G1	0.339286	23	Not found	201.574	37	56.2267			ENSG00000122025	FLT3	2.13043	0	0.158478	46.9947	0	23.494			ENSG00000077522	ACTN2	0.302513	2	0.00384276	Not found	8	0
ENSG00000115008	IL1A	0	5	0.000102438	27.6474	1	16.1765			ENSG00000122223	CD244	3.33333	1	0.0436065	17.0368	7	34.8649			ENSG00000077684	PHF17	0	1	0.000222637	137.553	10	0
ENSG00000115009	CCL20	0.178439	1	0.00532715	Not found	0	0			ENSG00000122592	HOXA7	0.418605	1	0.0024122	20.5421	0	51.7391			ENSG00000077800	FKBP6	0.571429	5	5.54217e-05	40.4895	1	85.3659
ENSG00000115138	POMC	0.135714	4	0.000396304	361.989	4	84.3284			ENSG00000122678	POLM	0.646552	5	0.00155419	7.92632	18	31.8898			ENSG00000077943	ITGA8	0.288	0	0.00283268	54.0474	2	93.609
ENSG00000115232	ITGA4	0.202564	0	0.00319892	21.2263	8	11.4754			ENSG00000123178	SPRYD7	0.293333	0	0.000769616	31.9526	4	0			ENSG00000078747	ITCH	0.421875	2	1.0354e-06	106.679	4	59.292
ENSG00000115263	GCG	0	2	0.00619849	3.82632	2	40.2174			ENSG00000123374	CDK2	0	6	0.0337285	132.6	7	0			ENSG00000078808	SDF4	0.262043	5	0.000604263	382.3	9	0
ENSG00000115267	IFIH1	0.30303	5	0.000271311	27.9737	0	0			ENSG00000123473	STIL	0.747475	5	0.00206399	41.3737	7	39.8292			ENSG00000078902	TOLLIP	0.280899	1	7.16947e-05	104.137	13	100
ENSG00000115306	SPTBN1	0	2	0.000737335	1320.36	6	50.799			ENSG00000123610	TNAAIP6	1.02222	1	0.0123743	56.3737	1	28.8809			ENSG00000079112	CDH17	0.587413	4	0.0016171	15.4053	1	0
ENSG00000115310	RTN4	0.986667	6	0.000254507	1183.48	18	24.1408			ENSG00000123685	BATF3	0	1	0.0440658	Not found	2	70.0787			ENSG00000079134	THOC1	0.181818	2	0.000152943	Not found	10	0
ENSG00000115353	TACR1	0.0469484	2	0.00333657	21.1842	2	15.4412			ENSG00000123983	ACSL3	0	2	0.00506766	Not found	12	13.0556			ENSG00000079150	FKBP7	0.540541	0	4.71628e-05	Not found	8	0
ENSG00000115414	FN1	0.110497	58	0.00264266	1530.06	19	28.1569			ENSG00000124107	SLPI	0.484076	0	0.00275137	826.326	2	41.6667			ENSG00000079277	MKNK1	0.217391	0	0.000922932	214.247	13	75.731
ENSG00000115415	STAT1	0.0301508	2	0.00199114	367.116	10	26.3648			ENSG00000124203	ZNA831	0.633929	4	0.028553	Not found	0	56.4699			ENSG00000079337	RAPGEF3	0.227273	5	0.00151826	10.6947	11	92.1225
ENSG00000115457	IGFBP2	0	0	0.0212775	262.558	4	49.0798			ENSG00000124207	CSE1L	0	11	0.00178668	304.347	1	13.1823			ENSG00000079385	CEACAM1	0.967949	3	0.000132636	Not found	1	0
ENSG00000115461	IGFBP5	0.272727	2	0.0153967	670.663	0	0			ENSG00000124225	PMEPA1	0.338448	8	0.00182435	13.2579	2	49.827			ENSG00000079462	PAFAH1B3	0	1	5.97081e-06	Not found	5	0
ENSG00000115594	IL1R1	0.73913	2	0.000599991	325.421	7	20.7018			ENSG00000124491	F13A1	0.230769	10	0.00180081	336.184	1	32.5137			ENSG00000079482	OPHN1	0.0847458	2	Not found	Not found	1	51.3076
ENSG00000115602	IL1RL1	0.473333	7	0.00229635	94.7789	1	8.97666			ENSG00000124813	RUNX2	0	1	0.086359	30.3316	0	53.9898			ENSG00000079805	DNM2	0.123928	1	0.000120269	3.88421	11	78.2609
ENSG00000115705	TPO	0.287081	60	0.00165237	189.021	6	13.3833			ENSG00000125257	ABCC4	0.129252	25	3.17976e-05	58.9526	1	11.3208			ENSG00000079841	RIMS1	0.0689655	1	0.000412157	25.6842	1	26.7456
ENSG00000115718	PROC	0.239289	2	Not found	23.4632	4	21.9089			ENSG00000125384	PTGER2	0.346667	0	0.00343678	35.2947	2	0			ENSG00000080031	PTPRH	0.641337	0	0.00591447	Not found	1	0
ENSG00000115904	SOS1	0.0447761	1	Not found	75.3316	1	46.6617			ENSG00000125845	BMP2	0.22561	4	0.0120164	53.4895	1	31.0606			ENSG00000080298	RFX3	0.259259	0	0.00143409	25.1263	4	81.7844
ENSG00000116016	EPAS1	0.0454545	1	Not found	842.032	8	35.5172			ENSG00000126215	XRCC3	0.108108	6	0.0038995	8.36316	13	0			ENSG00000080573	COL5A3	0.469799	10	Not found	100.132	2	0
ENSG00000116711	PLA2G4A	0.07	4	0.00171957	Not found	0	0			ENSG00000126524	SBDS	0	5	0.0208222	Not found	1	37.6			ENSG00000080815	PSEN1	0	5	6.91852e-05	168.637	22	74.7646
ENSG00000116747	TROVE2	0.0769231	0	1.86191e-05	243.121	7	0			ENSG00000126561	STAT5A	0.03125	4	0.00235121	Not found	0	30.4786			ENSG00000080854	IGSF9B	0.265152	1	0.00124667	3.34737	1	58.3127
ENSG00000116815	CD58	0.731707	2	0.000511866	83.7632	4	0			ENSG00000126883	NUP214	0.638418	4	0.00106782	174.011	11	18.538			ENSG00000081026	MAGI3	0.37799	0	8.8531e-05	Not found	2	69.0767
ENSG00000116824	CD2	0.415385	3	0.00606015	137.679	1	54.8295			ENSG00000127152	BCL11B	0.0210526	4	0.255351	59.5842	1	42.3937			ENSG00000081041	CXCL2	1.28788	0	0.000192874	223.368	2	0
ENSG00000116962	NID1	0.167331	17	0.00512219	Not found	0	0			ENSG00000127191	TRAF2	0.104	0	0.00423377	8.47895	8	11.3924			ENSG00000081138	CDH7	0	8	0.00247362	4.94737	2	81.8066
ENSG00000117090	SLAMF1	0.483871	2	0.00359325	74.5474	5	9.55224			ENSG00000128050	PAICS	0.524194	4	0.000590328	232.868	7	10.8647			ENSG00000081189	MEF2C	0.537459	5	0.000205103	165.389	4	0
ENSG00000117091	CD48	0.285714	4	0.0118555	239.1	2	22.1311			ENSG00000128165	ADM2	0.242938	0	0.0855764	45.4316	2	26.7241			ENSG00000081277	PKP1	0.90188	2	0.00223754	Not found	5	0
ENSG00000117335	CD46	0.292553	14	0.000129238	Not found	0	0			ENSG00000128272	ATF4	0.435897	16	0.000254968	972.663	2	64.1026			ENSG00000081760	AACS	1.26506	2	0.000621775	104.426	8	87.8049
ENSG00000117394	SLC2A1	0.283582	2	0.00798682	295.774	8	0			ENSG00000128394	APOBEC3F	0.841808	10	0.00516694	60.1579	10	43.9698			ENSG00000081803	CADPS2	0.251656	1	0.000559239	140.947	2	90.4173
ENSG00000117450	PRDX1	0	21	0.000153789	1339.01	10	0			ENSG00000129152	MYOD1	0.126904	0	0.00393207	14.3737	1	71.5625			ENSG00000081818	PCDHB4	0.139785	12	0.000413521	Not found	0	100
ENSG00000117560	FASLG	0.202381	1	0.00093608	Not found	0	35.5872			ENSG00000129315	CCNT1	0.151899	2	0.000453079	39.8526	1	47.3829			ENSG00000081842	PCDHA6	0.191388	38	Not found	56.6263	18	91.5452
ENSG00000117586	TNASF4	0.625	0	0.00158346	Not found	0	0			ENSG00000129451	KLK10	0.280142	10	0.0320372	Not found	5	0			ENSG00000081853	PCDHGA2	0.556777	2	Not found	778.653	31	86.2434
ENSG00000117877	CD3EAP	0.303226	5	0.000197028	Not found	0	0			ENSG00000129455	KLK8	0.0570342	5	0.0115087	Not found	8	21.6393			ENSG00000081913	PHLPP1	0.238095	2	Not found	90.6526	1	86.971
ENSG00000118113	MMP8	0.455128	4	0.00221554	89.5579	1	10.6838			ENSG00000129473	BCL2L2	0.529412	1	0.00815795	220.484	5	0			ENSG00000082074	FYB	0.429448	9	0.00186362	44.1474	7	0
ENSG00000118137	APOA1	0	10	0.000432673	528.705	11	42.9104			ENSG00000129562	DAD1	0	4	0.0726207	416.284	5	0			ENSG00000082146	STRADB	0.123711	0	Not found	Not found	2	100
ENSG00000118260	CREB1	0	0	0.634614	93.4579	10	36.2573			ENSG00000130167	TSPAN16	0.819444	3	0.200099	Not found	5	0			ENSG00000082293	COL19A1	0.467742	3	0.00234551	16.9632	2	73.8462
ENSG00000118271	TTR	0.403077	14	0.000689833	664.984	1	0			ENSG00000130382	MLLT1	0.124051	1	0.0504473	2.14211	0	62.6118			ENSG00000082641	NFE2L1	0.0909091	0	2.56086e-05	648.8	11	46.5116
ENSG00000118503	TNAAIP3	0.0992366	5	0.000838152	295.411	0	48.481			ENSG00000130592	LSP1	0.432958	2	0.0318651	59.2158	17	70.8779			ENSG00000082781	ITGB5	0.163366	5	0.000955414	162.3	14	0
ENSG00000118523	CTGF	0.171687	4	0.00034126	502.716	5	14.5714			ENSG00000130779	CLIP1	0.221154	14	0.0220393	148.874	1	70.6537			ENSG00000082805	ERC1	0.389831	7	0.000961277	99.4158	3	29.4613
ENSG00000118785	SPP1	1.51389	3	0.00267211	707.4	6	85.3968			ENSG00000131196	NAATC1	0.0850112	24	0.190381	94.2789	5	33.7634			ENSG00000083168	KAT6A	0.290698	6	0.000485051	334.105	5	41.596
ENSG00000118898	PPL	0.172932	7	0.0021461	95.0842	2	69.7211			ENSG00000131203	IDO1	7.50436e-06	2	Not found	125.958	19	20.0993			ENSG00000083857	FAT1	0.346939	0	Not found	193.889	11	0
ENSG00000119681	LTBP2	0.183168	3	0.000777626	238.111	9	31.7783			ENSG00000131323	TRAF3	0.0701754	6	0.0116061	58.8632	0	29.9296			ENSG00000084072	PPIE	0.0915033	1	0.000929887	126.726	15	73.4139
ENSG00000119699	TGFB3	0	1	0.00858564	131.621	4	40.4358			ENSG00000131759	RARA	0.326389	0	0.00123105	51.7368	1	29.3839			ENSG00000084636	COL16A1	0.572687	3	0.00297648	70.1263	10	44.0245
ENSG00000120156	TEK	0.0962963	4	0.00989984	86.5158	1	3.2			ENSG00000131788	PIAS3	0.0634921	1	0.000303605	Not found	13	12.8981			ENSG00000084652	TXLNA	0.163636	0	1.33198e-05	66.5789	5	0
ENSG00000120217	CD274	0.268473	2	0.00392807	Not found	4	0			ENSG00000131808	FSHB	0.17866	1	0.000544443	47.6842	1	0			ENSG00000085265	FCN1	0.595745	6	0.0023687	188.942	2	88.4804
ENSG00000120738	EGR1	0.159509	7	0.000104526	381.074	1	38.0515			ENSG00000131981	LGALS3	1	10	0.00440476	967.079	4	27.2			ENSG00000085276	MECOM	0.108696	0	Not found	70.2	10	29.943
ENSG00000120885	CLU	0.319635	17	0.0117119	1282.03	12	41.0359			ENSG00000132155	RAF1	0.131148	5	0.00605111	271.974	5	19.7531			ENSG00000085365	SCAMP1	0.181319	2	0.000618979	225.553	4	35.0318
ENSG00000120889	TNARSF10B	1.14961	9	0.0027845	118.1	10	18.1406			ENSG00000132256	TRIM5	1.15344	14	0.12673	53.6895	4	35.9026			ENSG00000085552	IGSF9	0.299559	6	0.0197966	Not found	8	91.3445
ENSG00000120907	ADRA1A	0.285714	17	0.00441817	38.5684	1	0			ENSG00000132326	PER2	0.0909091	6	0.00254444	Not found	7	39.0438			ENSG00000086015	MAST2	0.542601	0	2.52145e-05	117.116	6	74.0741
ENSG00000120949	TNARSF8	0.434846	9	0.00731916	55.5053	1	34.396			ENSG00000132383	RPA1	0.131579	3	0.0287443	150.689	1	18.6688			ENSG00000086062	B4GALT1	0.553488	2	0.00102921	74.3211	1	0
ENSG00000121270	ABCC11	0.304124	24	0.000262401	Not found	5	4.69993			ENSG00000132604	TERF2	0.533679	1	0.000781999	172.421	1	65.2			ENSG00000086102	NFX1	0	7	0.000106088	117.974	9	54.9909
ENSG00000121594	CD80	0.529412	0	0.00584742	Not found	1	0			ENSG00000132646	PCNA	0	2	0.139059	155.816	5	0			ENSG00000086548	CEACAM6	0.135922	2	0.00545875	Not found	2	0
ENSG00000121691	CAT	0.172185	0	0.00184337	949.468	12	15.5303			ENSG00000132676	DAP3	0.1875	2	0.00108708	135.347	1	36.4322			ENSG00000086570	FAT2	1.24444	24	0.00562676	74.8211	2	100
ENSG00000121797	CCRL2	0.51	4	Not found	22.3105	3	10.084			ENSG00000132906	CASP9	0.276316	22	0.0104414	180.216	7	16.886			ENSG00000086730	LAT2	0.454936	3	4.41974e-05	78.0158	3	33.6066
ENSG00000121807	CCR2	0.159763	0	Not found	74.7158	2	8.26667			ENSG00000133019	CHRM3	0.0909091	2	0.00174257	Not found	0	31.6949			ENSG00000087074	PPP1R15A	1.91228	9	0.00957895	Not found	1	0
ENSG00000121858	TNASF10	0.218605	4	0.00443778	308.089	8	42.9078			ENSG00000133105	RXFP2	1.4359	2	0.0626211	Not found	0	4.90716			ENSG00000087077	TRIP6	1.41176	7	2.60802e-05	132.542	6	64.3606
ENSG00000121933	ADORA3	0.451613	1	0.0110598	95.5158	12	0			ENSG00000133110	POSTN	0.193548	3	0.00251911	193.579	9	19.2584			ENSG00000087095	NLK	0	0	8.38749e-06	38.4947	6	92.2481
ENSG00000121966	CXCR4	0.360544	0	9.75437e-05	594.179	0	0			ENSG00000133111	RFXAP	1.11905	3	0.00711031	5.94737	1	66.1765			ENSG00000087191	PSMC5	0	3	4.62654e-06	358.326	14	89.33
ENSG00000122194	PLG	0.424242	9	0.00281828	208.184	0	51.6049			ENSG00000133661	SFTPD	0.344633	14	0.0254385	60.6211	1	47.4667			ENSG00000087253	LPCAT2	0.484375	4	0.000881229	Not found	6	0
ENSG00000122406	RPL5	0	7	0.199097	2142.08	9	54.0268			ENSG00000133703	KRAS	0	2	0.0348555	214.947	0	49.2063			ENSG00000087258	GNAO1	0	2	0.00174001	112.584	9	100
ENSG00000122566	HNRNPA2B1	1.15862	0	0.000245242	779.995	13	69			ENSG00000133710	SPINK5	0.541353	16	0.030524	51.2	0	88.117			ENSG00000087303	NID2	0.378378	15	0.00267948	671.9	7	0
ENSG00000122585	NPY	0.321678	2	0.00308694	94.9158	3	55.102			ENSG00000133789	SWAP70	0	3	2.1673e-06	73.7737	0	67.3504			ENSG00000087470	DNM1L	0.360825	9	0.000194816	65.5421	11	69.0972
ENSG00000122641	INHBA	0	0	0.000351677	31.6526	2	20.1405			ENSG00000134028	ADAMDEC1	0.174419	2	0.00587803	46.7789	1	41.5778			ENSG00000087589	CASS4	0.478788	1	0.00426056	9.52105	6	62.7016
ENSG00000122786	CALD1	1.225	1	0.0030917	767.189	12	90.932			ENSG00000134061	CD180	0.260606	8	0.0242019	35.2737	2	0			ENSG00000087903	RFX2	2.03183	4	0.000137926	16.9474	15	78.8674
ENSG00000122861	PLAU	0.287736	6	0.000107909	111.158	0	23.6111			ENSG00000134216	CHIA	0.948454	6	0.0417541	26.8737	1	12.1849			ENSG00000088387	DOCK9	0.129032	4	0.000572384	110.505	17	85.8367
ENSG00000123131	PRDX4	0.875	0	1.48268	446.358	1	0			ENSG00000134250	NOTCH2	0.148515	6	0.00228509	392.911	0	29.826			ENSG00000088538	DOCK3	0.289855	1	2.33743e-05	26.7158	1	0
ENSG00000123146	CD97	0.196721	10	0.00408893	Not found	6	16.3876			ENSG00000134323	MYCN	0.171429	0	0.00271194	17.1895	3	60.3448			ENSG00000088782	DEFB127	1.0303	3	Not found	Not found	0	100
ENSG00000123342	MMP19	0.591398	0	0.00342367	75.4105	9	34.3811			ENSG00000134480	CCNH	0	6	0.00539071	227.674	10	28.7926			ENSG00000088808	PPP1R13B	0.27551	1	3.99883e-05	Not found	18	43.813
ENSG00000123560	PLP1	0	8	1.01893	402.016	13	0			ENSG00000134539	KLRD1	0.287671	2	0.0192699	60.4211	1	40.5556			ENSG00000088882	CPXM1	0.45	0	0.00121212	Not found	6	0
ENSG00000124257	NEURL2	0.145631	1	8.08773e-05	Not found	0	0			ENSG00000134824	FADS2	0.15625	0	0.0391779	124.374	1	24.3243			ENSG00000088888	MAVS	0.696203	1	Not found	Not found	7	0
ENSG00000124334	IL9R	0.759063	3	Not found	35.4632	1	9.96169			ENSG00000135363	LMO2	0	0	0.00172945	243.2	7	20.8861			ENSG00000088992	TESC	1.09719	0	0.00146126	77.5053	5	36.5672
ENSG00000124469	CEACAM8	0.0843373	3	3.18033e-05	Not found	0	0			ENSG00000135541	AHI1	0.718447	2	0.0275229	187.189	8	49.6234			ENSG00000089012	SIRPG	0.13655	4	0.0148358	46.1579	6	100
ENSG00000124493	GRM4	0.0508475	1	0.00170954	93.3474	15	12.3768			ENSG00000135679	MDM2	0.826087	5	0.00421475	38.8	16	70.2213			ENSG00000089225	TBX5	0.0354331	5	0.003236	36.1632	4	77.0732
ENSG00000124562	SNRPC	0.414062	0	8.15676e-07	187.821	1	25.4144			ENSG00000135925	WNT10A	0	2	0.00337661	Not found	3	43.4053			ENSG00000089289	IGBP1	0.635714	2	Not found	170.642	6	0
ENSG00000124762	CDKN1A	0	14	0.000697333	259.826	9	38.7879			ENSG00000136111	TBC1D4	0.268657	0	2.73645e-05	105.621	11	52.6194			ENSG00000089327	FXYD5	0.480226	12	0.0097335	377.858	12	50.838
ENSG00000124795	DEK	0.155963	1	2.73645e-05	293.832	3	83.7647			ENSG00000136144	RCBTB1	0	3	0.0574379	79.9947	6	0			ENSG00000089486	C16orf5	0.286822	0	0.000214953	Not found	8	0
ENSG00000125347	IRF1	0.109375	0	3.70927e-05	166.137	10	57.9755			ENSG00000136160	EDNRB	0.355769	14	0.0117864	137.911	5	13.9098			ENSG00000089505	CMTM1	0.299401	9	0.000253805	148.674	18	80.618
ENSG00000125538	IL1B	0.268908	0	0.00376285	135.5	6	13.3333			ENSG00000136167	LCP1	0.057971	4	4.57378e-05	325.374	7	17.3844			ENSG00000089693	MLF2	0	2	0.00221643	339.411	6	0
ENSG00000125730	C3	0.250951	0	0.0100312	963.816	7	10.2163			ENSG00000136238	RAC1	0	29	0.0243184	1427.73	1	0			ENSG00000089818	NECAP1	0.201149	2	0.0293049	159.605	6	0
ENSG00000125735	TNASF14	0.231231	8	0.00279342	18.4421	1	0			ENSG00000136286	MYO1G	0.267717	0	0.000369994	Not found	1	25.5403			ENSG00000089820	ARHGAP4	0	6	Not found	13.5632	18	64.9158
ENSG00000125780	TGM3	0.641791	0	0.902626	50.4737	1	7.20461			ENSG00000136448	NMT1	0	2	0.00992719	149.242	0	44.3548			ENSG00000090006	LTBP4	0.404145	3	0.000388844	75.9632	34	0
ENSG00000125835	SNRPB	0.459459	2	0.00102728	474.653	12	0			ENSG00000136450	SRSF1	1.35178	0	0.000164258	326.074	9	76.6129			ENSG00000090316	MAEA	0.802793	2	0.00042895	281.768	6	89.8876
ENSG00000126353	CCR7	0.0564103	0	0.00386559	80.7158	1	0			ENSG00000136630	HLX	0.215116	4	0.00204827	Not found	1	42.8279			ENSG00000090432	MUL1	0.138614	0	0.00128666	118.468	3	0
ENSG00000126861	OMG	0.35	4	Not found	163.205	1	0			ENSG00000136802	LRRC8A	0	0	0.0215189	Not found	6	10.3704			ENSG00000090470	PDCD7	0.609272	0	4.47115e-05	Not found	2	0
ENSG00000127947	PTPN12	1.33333	3	0.000111963	182.832	8	57.2343			ENSG00000136826	KLF4	0	5	0.00143652	343.121	3	30.5556			ENSG00000090487	SPG21	0	0	9.10943e-05	342	7	100
ENSG00000128052	KDR	0.203704	10	0.00832134	63.3895	1	23.1393			ENSG00000136877	FPGS	0.0769231	2	7.35621e-05	Not found	1	19.2504			ENSG00000090539	CHRD	0.213235	2	0.00133632	62.3263	14	100
ENSG00000128604	IRF5	0.134328	2	0.000303341	88.4211	8	24.2718			ENSG00000137070	IL11RA	3.85556	3	0.0034276	Not found	9	20.8531			ENSG00000090565	RAB11FIP3	0.182979	1	0.000383971	123.121	8	36.4597
ENSG00000128683	GAD1	0.18797	8	0.000762302	89.5105	13	17.7778			ENSG00000137154	RPS6	0.647569	8	0.00246645	3171.95	8	74.2972			ENSG00000090776	EFNB1	0.256545	6	Not found	20.6	1	0
ENSG00000129214	SHBG	0.372549	4	0.000146848	6.25263	6	8.68486			ENSG00000137193	PIM1	0.238636	1	0.00126042	175.595	5	18.3168			ENSG00000090920	FCGBP	0.223529	26	0.00125658	Not found	12	0
ENSG00000129226	CD68	0.217877	3	Not found	Not found	5	30.4225			ENSG00000137265	IRF4	8.91137e-07	3	Not found	76.2421	9	49.4457			ENSG00000090924	PLEKHG2	0.503401	11	0.0110603	Not found	12	0
ENSG00000129277	CCL4	0.638211	9	0.00233763	Not found	0	0			ENSG00000137364	TPMT	0.313043	6	0.0487016	88.6526	1	17.9592			ENSG00000090989	EXOC1	0	3	0.000153507	224.842	9	82.4581
ENSG00000129654	FOXJ1	0.0411523	0	0.122097	14.7842	1	44.4181			ENSG00000137573	SULF1	1.09091	0	4.65494e-05	108.247	17	55.7979			ENSG00000091128	LAMB4	0.610063	8	0.00159985	12.2105	2	0
ENSG00000130175	PRKCSH	0.0712468	0	0.000160937	130.205	23	75.8034			ENSG00000137699	TRIM29	0.205674	4	0.0133541	142.589	15	69.5578			ENSG00000091129	NRCAM	0.325926	4	0.00163847	157.374	3	83.4855
ENSG00000130203	APOE	0.362356	17	0.000236015	Not found	0	54.5741			ENSG00000137727	ARHGAP20	0.853659	3	6.41782e-07	Not found	1	50.9656			ENSG00000091136	LAMB1	0.166667	7	0.00558961	110.668	16	85.5276
ENSG00000130222	GADD45G	0.282828	1	Not found	96.7158	6	0			ENSG00000137812	CASC5	0.722222	19	0.000604878	4.78421	0	50			ENSG00000091428	RAPGEF4	0	7	0.002243	31.3421	5	79.2717
ENSG00000130234	ACE2	0.791045	2	1.1829	84.0526	6	12.4069			ENSG00000137960	GIPC2	0.847826	4	0.0278461	39.2368	0	23.4921			ENSG00000091436	AC013461.1	0.223077	4	Not found	26.9579	6	70.2871
ENSG00000130427	EPO	0.186047	1	0.000312388	10.7211	1	0			ENSG00000138061	CYP1B1	0.666667	16	0.00562773	202.021	2	6.62983			ENSG00000091592	NLRP1	0.59375	41	Not found	41.9263	0	87.2576
ENSG00000130649	CYP2E1	0.396476	1	0.00135865	349.826	8	8.2996			ENSG00000138071	ACTR2	0.12	2	0.00700505	427.026	1	17.5439			ENSG00000091732	ZC3HC1	0.495146	6	0.000237499	Not found	9	70.5765
ENSG00000130656	HBZ	0.456026	1	Not found	6.27368	1	0			ENSG00000138375	SMARCAL1	0.152778	13	0.0192575	13.7474	1	36.7925			ENSG00000092010	PSME1	1.15569	3	Not found	Not found	5	0
ENSG00000130675	MNX1	0.130868	0	Not found	18.1579	1	40.1496			ENSG00000138448	ITGAV	0.110236	5	0.0134591	405.005	1	19.8543			ENSG00000092108	SCFD1	2.53571	3	8.73959e-05	144.605	4	87.5389
ENSG00000130816	DNMT1	0.0128205	2	5.54409e-05	192.989	23	46.4789			ENSG00000138496	PARP9	0.878378	3	0.00328647	Not found	9	15.2225			ENSG00000092140	G2E3	0.209302	1	Not found	Not found	6	79.4908
ENSG00000131016	AKAP12	0.492647	22	0.00894237	472.158	7	84.9258			ENSG00000138698	RAP1GDS1	0.333333	3	0.00751155	125.279	1	0			ENSG00000092421	SEMA6A	1.21348	3	0.00737579	56.5789	10	79.42
ENSG00000131042	LILRB2	0.734818	17	0.00193477	Not found	0	0			ENSG00000138795	LEF1	0.190476	0	0.0285341	162.516	0	63.1579			ENSG00000092439	TRPM7	0.0490196	4	8.75683e-05	Not found	6	0
ENSG00000131095	GFAP	0.591039	5	0.00249101	479.437	12	45.4965			ENSG00000139083	ETV6	0.28	1	0.0101359	27.9842	1	56.8584			ENSG00000092871	RFFL	0.482759	3	4.86517e-05	Not found	10	78.8462
ENSG00000131408	NR1H2	0	0	6.27196e-05	69.2526	11	36.4425			ENSG00000139618	BRCA2	0.289062	77	0.0115314	Not found	0	48.1861			ENSG00000092929	UNC13D	0.222506	4	0.000461359	Not found	2	0
ENSG00000132109	TRIM21	0.125	3	0.0161678	124.789	1	19.5378			ENSG00000139687	RB1	0.116279	9	0.0174115	94.8526	1	34.375			ENSG00000093010	COMT	0.0962733	21	0.00432695	222.411	8	0
ENSG00000132170	PPARG	0.0982143	6	0.000895968	36.3263	9	24.7036			ENSG00000139722	VPS37B	0.0844444	0	0.00418551	61.3421	0	16.8421			ENSG00000093072	CECR1	0.128846	4	0.00347805	219.574	7	100
ENSG00000132437	DDC	0.24	9	0.00120279	76.1316	2	8.31601			ENSG00000140092	FBLN5	0.248521	7	0.27068	215.916	14	35.4128			ENSG00000094631	HDAC6	0.818182	3	Not found	266.174	22	85.6089
ENSG00000132465	IGJ	0.481818	0	0.00990658	188.247	3	40.2516			ENSG00000140285	FGF7	2.25733e-06	9	Not found	38.0526	1	52.0619			ENSG00000095015	MAP3K1	0.119048	4	7.03443e-05	12.0211	2	0
ENSG00000132470	ITGB4	0.0974843	8	0.00202325	35.7263	12	10.4224			ENSG00000140379	BCL2A1	0.176471	5	0.0415224	65.9737	2	0			ENSG00000095066	HOOK2	0.121429	4	0.000198264	124.137	10	24.5125
ENSG00000132693	CRP	0.777778	0	0.000520212	212.884	8	0			ENSG00000140396	NCOA2	0	3	0.0083582	Not found	6	49.6924			ENSG00000095261	PSMD5	0.0793651	3	2.68112e-05	135.984	6	100
ENSG00000132703	APCS	0.84466	1	0.00026261	312.711	1	0			ENSG00000140416	TPM1	0	3	0.0573703	680.111	22	100			ENSG00000095380	NANS	0	3	0.000101028	Not found	9	82.5
ENSG00000132740	IGHMBP2	0.233645	17	0.000892171	322.311	14	30.9859			ENSG00000140443	IGF1R	0	0	1.51058e-05	105.679	12	35.406			ENSG00000095539	SEMA4G	0.292308	0	4.01886e-05	Not found	4	0
ENSG00000132965	ALOX5AP	0	0	0.00409495	437.632	4	0			ENSG00000140464	PML	0.0294118	66	0.0285947	106.4	1	27.4376			ENSG00000095596	CYP26A1	0.166667	2	0.000305868	42.4368	6	100
ENSG00000133048	CHI3L1	0.151316	4	0.0177798	Not found	0	13.8381			ENSG00000140479	PCSK6	0.431391	0	0.00181091	154.984	11	30.1653			ENSG00000095739	BAMBI	0.123457	0	0.000978043	130.084	1	87.3563
ENSG00000133063	CHIT1	0.259091	4	0.12285	Not found	1	18.9076			ENSG00000140538	NTRK3	0.0555556	0	0.201615	113.742	1	6.55542			ENSG00000095951	HIVEP1	0.645833	1	0.000643206	43.0632	3	67.0903
ENSG00000133466	C1QTNA6	0.0317125	12	Not found	Not found	5	15.1079			ENSG00000141367	CLTC	0	3	0.00538154	1174.02	11	7.46269			ENSG00000095970	TREM2	1.07407	6	0.000207765	40.9632	3	0
ENSG00000134046	MBD2	0.107143	0	0.00020762	232.374	2	75			ENSG00000141433	ADCYAP1	0.553039	3	2.1673e-06	60.9737	2	43.1818			ENSG00000096433	ITPR3	0.084375	11	0.00187595	31.7	12	82.0734
ENSG00000134184	GSTM1	0.414365	5	0.000422216	360.789	0	16.3866			ENSG00000141655	TNARSF11A	0.568306	2	0.123507	10.2053	1	45.6169			ENSG00000096696	DSP	2.10659	14	0.00174702	460.095	3	41.539
ENSG00000134202	GSTM3	0.146154	4	0.00123536	497.453	4	13.3333			ENSG00000141682	PMAIP1	0.560345	0	0.0693274	40.1	3	22.7941			ENSG00000096717	SIRT1	0.521327	6	5.26541e-05	97.3947	6	0
ENSG00000134242	PTPN22	0.666667	2	5.67169e-05	19.5316	1	42.5743			ENSG00000141736	ERBB2	0.0780142	7	0.000222282	16.4579	1	18.8048			ENSG00000096872	IFT74	0.428358	2	9.17655e-05	11.4895	3	26.9551
ENSG00000134259	NGF	0.138182	5	0.00487887	12.0211	1	26.4463			ENSG00000141738	GRB7	0.0410256	0	0.00360851	107.474	9	28.7594			ENSG00000097033	SH3GLB1	0.166667	1	0.000139038	348.316	4	0
ENSG00000134339	SAA2	0.485549	7	0.0254691	Not found	1	61.7886			ENSG00000141968	VAV1	0	0	3.38804e-05	68.8632	1	43.6686			ENSG00000099139	PCSK5	0.336788	1	0.00357173	27.4579	3	55.6637
ENSG00000134352	IL6ST	0.297619	9	3.30226e-05	561.163	3	26.877			ENSG00000142611	PRDM16	0.210938	8	0.481382	27.4947	1	56.2696			ENSG00000099250	NRP1	0.116667	9	0.00266428	119.6	11	76.6033
ENSG00000134460	IL2RA	0.529762	1	0.00228247	65.8684	1	46.5201			ENSG00000142867	BCL10	0	2	0.00522763	106.389	2	70.8155			ENSG00000099326	MZF1	0.253247	16	Not found	Not found	7	0
ENSG00000134640	MTNR1B	0.135556	2	0.000687376	14.8053	1	0			ENSG00000143184	XCL1	0.132911	0	0.0729454	22.4421	1	37.7193			ENSG00000099341	PSMD8	0.125	0	0.000166299	240.305	7	0
ENSG00000134755	DSC2	0.549618	10	0.001689	34.2368	2	25.388			ENSG00000143297	FCRL5	0.596226	5	0.0493548	Not found	9	11.3613			ENSG00000099365	STX1B	0	0	0.000138078	Not found	1	0
ENSG00000134757	DSG3	0.141935	4	0.0046051	78.5316	2	10.4			ENSG00000143384	MCL1	0.149813	12	0.00107713	884.779	4	30			ENSG00000099385	BCL7C	0	1	3.05151e-05	65.5632	2	0
ENSG00000134760	DSG1	0.52551	9	0.00120012	9.36316	1	19.3333			ENSG00000143387	CTSK	1.12766	1	0.000913751	218.042	6	43.465			ENSG00000099785	"MARCH2"	0	6	Not found	104.205	2	76.8953
ENSG00000134762	DSC3	0.281437	8	0.00403502	46.9	2	19.9554			ENSG00000143390	RFX5	0.315068	5	0.00139776	142.563	1	57.7922			ENSG00000099834	CDHR5	0.381323	16	0.000524701	23.4842	8	72.0601
ENSG00000134765	DSC1	0.534653	5	0.00318715	14.8895	1	37.7654			ENSG00000143537	ADAM15	0.504202	18	0.00725498	18.7421	0	23.2908			ENSG00000099860	GADD45B	0	0	0.00916955	6.56316	7	100
ENSG00000134871	COL4A2	0.361538	6	0.0116627	591.747	14	28.7215			ENSG00000143543	JTB	0	1	0.000219131	1189.35	1	0			ENSG00000099875	MKNK2	0.0247525	2	0.0009782	471.868	10	0
ENSG00000134954	ETS1	0.11875	0	0.00162323	47.4	3	29.1855			ENSG00000143549	TPM3	0.75873	1	0.00189981	115.789	6	100			ENSG00000099889	ARVCF	0.255814	7	0.00114958	475.205	9	0
ENSG00000135046	ANXA1	0	2	0.00181052	640.9	13	21.3256			ENSG00000143556	S100A7	0.357271	2	0.00567197	9.2	6	88.1188			ENSG00000099937	SERPIND1	0.0757576	8	Not found	148.353	2	86.8
ENSG00000135100	HNA1A	0.119266	5	0.000807992	Not found	2	29.4304			ENSG00000143669	LYST	0.428571	9	0.00166958	Not found	6	20.9682			ENSG00000099940	SNAP29	0.463415	0	2.03387e-05	84.6737	2	0
ENSG00000135218	CD36	0.6	0	0.000904043	151.658	20	0			ENSG00000143815	LBR	1.08511	10	0.0745764	Not found	6	31.8699			ENSG00000099954	CECR2	0.409091	4	0.00224092	Not found	3	70.3343
ENSG00000135346	CGA	1.79091	3	0.00302315	421.584	1	0			ENSG00000143816	WNT9A	0	1	0.0238284	Not found	1	34.2466			ENSG00000100023	PPIL2	0.425584	3	0.000177256	Not found	10	0
ENSG00000135446	CDK4	0	6	3.24768e-05	254.816	9	0			ENSG00000143819	EPHX1	0.505155	7	0.0777823	Not found	1	21.7582			ENSG00000100033	PRODH	0.358757	17	0.00494867	104.147	8	88.3527
ENSG00000135486	HNRNPA1	0	0	0.000132437	2124.66	9	70.5094			ENSG00000143858	SYT2	0	0	0.200052	Not found	0	37.2315			ENSG00000100034	PPM1F	0.369369	3	0.000298602	132.058	8	77.5824
ENSG00000135744	AGT	0.409699	13	0.0102486	Not found	0	0			ENSG00000143867	OSR1	0.148148	0	0.0378602	Not found	3	45.4887			ENSG00000100056	DGCR14	0.0386266	3	0.00396768	Not found	7	0
ENSG00000135821	GLUL	0	3	0.000295825	Not found	0	0			ENSG00000143995	MEIS1	0	1	2.4826e-05	Not found	1	52.2892			ENSG00000100065	CARD10	3.06436	1	0.00383874	66.2263	12	63.9884
ENSG00000135842	FAM129A	0.606742	2	0.000455122	Not found	0	0			ENSG00000144218	AFF3	0.188235	0	0.005883	3.86316	5	68.5851			ENSG00000100099	HPS4	0.429448	22	9.23287e-05	43.9158	12	80.6094
ENSG00000135862	LAMC1	0.2	9	0.000221708	Not found	0	0			ENSG00000144230	GPR17	6.41782e-07	1	Not found	18.1	0	0			ENSG00000100105	PATZ1	0.0795455	10	6.20058e-05	109.874	8	0
ENSG00000135902	CHRND	0.389381	1	0.000481873	Not found	0	0			ENSG00000144278	GALNT13	0.633446	0	3.30226e-05	Not found	1	29.1367			ENSG00000100151	PICK1	0	4	0.000623506	39.0474	12	85.8173
ENSG00000135931	ARMC9	0.182979	6	0.0019958	Not found	0	0			ENSG00000144357	UBR3	0.211538	0	0.0138119	Not found	1	28.3401			ENSG00000100191	SLC5A4	0.389535	2	0.00143674	15.6526	1	0
ENSG00000136244	IL6	0.692906	4	0.00505348	203.063	1	0			ENSG00000144476	CXCR7	0.0263789	2	Not found	Not found	0	0			ENSG00000100211	CBY1	0	2	0.000105366	115.858	11	64.5669
ENSG00000136603	SKIL	0.185841	3	0.000650266	8.26842	4	49.0511			ENSG00000144554	FANCD2	0.196429	3	0.000324055	Not found	0	12.5765			ENSG00000100220	C22orf28	0	2	0.000548489	328.868	6	0
ENSG00000136634	IL10	0.421875	0	0.0043559	Not found	0	24.7191			ENSG00000144852	NR1I2	0.349462	15	0.105533	43.2789	1	37.8436			ENSG00000100266	PACSIN2	0.243243	2	0.000308783	5.98947	10	0
ENSG00000136689	IL1RN	0.247619	0	0.00496595	108.6	10	27.6243			ENSG00000144908	ALDH1L1	0.216346	12	0.155011	133.5	12	8.00439			ENSG00000100280	AP1B1	0.0914634	6	3.90504e-05	74.5737	5	0
ENSG00000136750	GAD2	0.0808081	4	0.00106292	72.8737	1	0			ENSG00000145022	TCTA	0	1	9.74429e-05	Not found	9	0			ENSG00000100284	TOM1	0.0425532	1	0.00101275	68.2895	8	0
ENSG00000136810	TXN	0	0	0.0234603	424.842	1	0			ENSG00000145604	SKP2	0	4	0.146407	93.4053	1	19.4131			ENSG00000100296	THOC5	0.147059	10	0.000353209	78.5842	5	62.5731
ENSG00000136869	TLR4	0.589744	11	0.00606881	58.5789	4	0			ENSG00000145675	PIK3R1	0.0897436	12	0.0628718	210.121	0	54.3716			ENSG00000100324	TAB1	0.408416	2	3.96168e-05	20.8947	7	0
ENSG00000136960	ENPP2	0.267241	4	0.00124728	458.353	4	33.0786			ENSG00000145839	IL9	0.29703	1	0.0167019	17.3842	1	34.0278			ENSG00000100345	MYH9	3.05091	3	0.0025509	319.447	12	44.4162
ENSG00000136997	MYC	1	5	0.0228303	167.189	2	61.0989			ENSG00000146232	NAKBIE	0.408696	0	0.0214169	63.8421	4	42			ENSG00000100360	IFT27	0.617462	1	0.000741584	126.142	7	0
ENSG00000137101	CD72	1.21124	0	0.902273	117.795	9	37.7778			ENSG00000146426	TIAM2	0.296875	0	0.0915539	Not found	1	50.7246			ENSG00000100368	CSF2RB	0.289796	3	0.00767837	151.721	3	81.5145
ENSG00000137462	TLR2	0.411765	7	0.0039982	78.7263	1	0			ENSG00000146648	EGFR	0.130742	26	0.241228	228.774	8	23.719			ENSG00000100422	CERK	0.0854271	7	0.0087934	251.105	3	0
ENSG00000137563	GGH	0.170213	4	0.000366428	96.2789	1	0			ENSG00000146700	SRCRB4D	0.266409	2	8.86373e-05	Not found	3	8.34783			ENSG00000100442	FKBP3	0	0	4.82548e-05	156.553	2	59.1111
ENSG00000137673	MMP7	0.309917	5	0.00978288	223.168	1	12.6866			ENSG00000147485	PXDNL	0.542254	3	1.58258e-05	Not found	1	11.0442			ENSG00000100450	GZMH	4.43636	3	0.00277154	24.4316	2	100
ENSG00000137710	RDX	0	2	9.48046e-05	322.779	10	62.1575			ENSG00000147601	TERF1	2.1673e-06	2	Not found	Not found	1	60.1367			ENSG00000100485	SOS2	0.136364	2	0.000136766	160.584	1	0
ENSG00000137745	MMP13	0.299539	4	0.00167458	5.47368	2	19.3878			ENSG00000147883	CDKN2B	0	0	0.0054426	4.82632	2	0			ENSG00000100567	PSMA3	0	2	2.25957e-05	323.447	6	0
ENSG00000137752	CASP1	0.403922	0	0.000109526	173.637	21	0			ENSG00000148154	UGCG	0	0	0.0145296	301.905	15	0			ENSG00000100599	RIN3	0.162857	7	0.00436066	94.5737	6	85.3955
ENSG00000137801	THBS1	0.163462	3	0.000169549	133.105	6	42.8205			ENSG00000148180	GSN	0.0888889	6	0.0277602	914.705	44	29.0281			ENSG00000100625	SIX4	0.385542	0	0.000127647	Not found	2	78.5166
ENSG00000137845	ADAM10	0	0	0.000187422	309.937	7	38.4513			ENSG00000148700	ADD3	0.220339	2	0.00762075	617.9	1	50.4249			ENSG00000100626	GALNTL1	0	1	0.0043964	Not found	6	0
ENSG00000138185	ENTPD1	0.218391	1	7.17448e-05	123.774	1	0			ENSG00000148798	INA	0.0373832	6	0.00109216	215.984	0	51.503			ENSG00000100764	PSMC1	0	0	0.00105437	1.18947	5	0
ENSG00000138207	RBP4	0	0	0.00441585	468.953	1	0			ENSG00000148834	GSTO1	0.393939	8	0.00444725	647.153	1	0			ENSG00000100784	RPS6KA5	0	2	0.000239655	101.116	2	0
ENSG00000138363	ATIC	0.0490798	2	0.000475388	234.542	0	18.9189			ENSG00000148848	ADAM12	0.530435	4	0.00181052	135.537	0	32.6733			ENSG00000100804	PSMB5	0.176247	2	0.000341331	327.911	4	100
ENSG00000138378	STAT4	0	2	0.00260924	124.563	2	11.8825			ENSG00000149269	PAK1	0	2	0.0202756	24.2211	3	44.4846			ENSG00000100813	ACIN1	0.241758	7	0.000397021	47.9211	7	45.883
ENSG00000138385	SSB	0	4	4.65494e-05	119.916	0	0			ENSG00000149308	NPAT	0.169118	7	0.00053952	57.3368	4	54.59			ENSG00000100842	EFS	0.296774	11	0.000560044	70.3	3	0
ENSG00000138435	CHRNA1	0.247423	1	0.00102227	41.4474	7	0			ENSG00000149311	ATM	0.288889	79	0.00094701	107.4	3	17.3757			ENSG00000100852	ARHGAP5	0	2	0.000128581	114.289	6	68.3021
ENSG00000138615	CILP	0.210526	10	0.00490583	157.263	1	30.1266			ENSG00000149451	ADAM33	0.594937	26	0.121794	Not found	19	23.3702			ENSG00000100867	DHRS2	0.363372	9	0.02095	41.3789	8	0
ENSG00000138684	IL21	0	0	0.00112628	42.5842	2	49.6933			ENSG00000149534	MS4A2	0.466135	2	0.0237294	34.4579	1	12.2951			ENSG00000100888	CHD8	0.0344828	1	4.11979e-05	112.384	7	0
ENSG00000138685	FGF2	0.739429	0	0.00505537	27.7526	1	61.5917			ENSG00000149554	CHEK1	1.05146	5	0.00783278	27.3474	1	35.2941			ENSG00000100902	PSMA6	0	0	0.000313239	641.195	3	100
ENSG00000138798	EGF	0.539062	15	0.00134701	20.1211	3	16.8874			ENSG00000149557	FEZ1	0.109974	3	0.0120978	471.784	15	81.3776			ENSG00000100911	PSME2	0.341026	5	0.00168969	318.484	2	81.9113
ENSG00000139193	CD27	0.115152	3	0.0101826	86.3579	1	14.1762			ENSG00000150337	FCGR1A	0.763158	7	0.00533751	99.2842	0	15.2406			ENSG00000100941	PNN	0.328244	13	0.000167956	151.174	7	0
ENSG00000139610	CELA1	1.01887	6	Not found	Not found	0	0			ENSG00000150347	ARID5B	0.110092	0	0.114188	329.526	8	57.4916			ENSG00000100968	NFATC4	0.502762	4	0.000349664	76.2	7	0
ENSG00000139626	ITGB7	0.0674847	4	0.00217821	8.38947	7	10.6383			ENSG00000150540	HNMT	1.28205	2	0.043019	145.021	5	22.9452			ENSG00000101049	SGK2	1.1976	2	0.0149408	94.8263	2	100
ENSG00000140287	HDC	0.355932	3	0.00211107	41.3684	2	6.18401			ENSG00000150907	FOXO1	0	1	0.0197616	186.005	1	45.8015			ENSG00000101052	IFT52	2.03444	1	0.000666318	184.5	3	87.4429
ENSG00000140459	CYP11A1	0.110169	4	6.0796e-05	244.137	6	6.32184			ENSG00000151276	MAGI1	0.151163	0	4.01265e-05	Not found	5	57.4555			ENSG00000101082	SLA2	0.424242	2	0.000246314	Not found	4	82.8571
ENSG00000140505	CYP1A2	0.316514	0	0.00132788	196.421	1	0			ENSG00000151490	PTPRO	0.227273	18	0.102601	50.1105	1	18.9145			ENSG00000101096	NFATC2	0.159664	4	0.00427203	Not found	3	0
ENSG00000140521	POLG	0.203125	11	0.00115808	56.6526	22	27.8226			ENSG00000151929	BAG3	0.904762	3	1.0354e-06	358.253	1	70.4348			ENSG00000101098	RIMS4	0	0	0.00172867	Not found	1	100
ENSG00000140575	IQGAP1	0.029703	1	0.000416577	254.379	13	26.9602			ENSG00000152213	ARL11	0.198238	2	0.00759338	Not found	7	0			ENSG00000101109	STK4	0.0584416	2	0.000268609	39.9684	3	67.6838
ENSG00000140678	ITGAX	0.183099	8	0.00432602	23.1421	5	4.87596			ENSG00000152422	XRCC4	0.5	18	0.121949	30.0632	1	63.0952			ENSG00000101126	ADNP	0.197183	6	0.000432274	226.289	1	54.6691
ENSG00000141052	MYOCD	0.277778	3	0.00354485	Not found	4	37.2847			ENSG00000152457	DCLRE1C	0.22467	3	0.0249588	90.5579	1	57.8035			ENSG00000101152	DNAJC5	0	1	0.000295782	Not found	5	50.4
ENSG00000141469	SLC14A1	0.353712	10	0.00770174	21.7737	15	0			ENSG00000153071	DAB2	0.289855	3	0.0131005	382.868	15	44.4156			ENSG00000101158	TH1L	0.131148	0	0.000185061	Not found	10	0
ENSG00000141510	TP53	0	24	0.00131584	66.7842	9	51.0152			ENSG00000153487	ING1	0.316456	1	0.000709352	91.0263	7	53.7915			ENSG00000101160	CTSZ	0	0	0.000289431	275.142	4	70.7237
ENSG00000141744	PNMT	0.199134	8	0.000202815	Not found	2	12.0141			ENSG00000153563	CD8A	0.162162	2	0.00573983	201.889	3	0			ENSG00000101180	HRH3	0.123967	1	0.000519534	13.7684	4	90.3846
ENSG00000141753	IGFBP4	0.0438596	1	0.00150961	600.032	1	56.3707			ENSG00000153879	CEBPG	0.194595	0	0.0113092	39.8053	2	68.6667			ENSG00000101182	PSMA7	0.1375	5	0.000684127	487.958	9	81.0811
ENSG00000141837	CACNA1A	0.170455	16	0.00278598	153.405	4	43.3413			ENSG00000154165	GPR15	0	1	0.0458827	46.8	0	0			ENSG00000101188	NTSR1	3.05036	3	0.00454926	5.64737	2	0
ENSG00000141979	CALR3	0.096	6	0.901595	Not found	1	62.5974			ENSG00000154229	PRKCA	0.115385	2	0.490454	214.095	1	40.0298			ENSG00000101191	DIDO1	0.192513	9	0.00101762	117.084	11	33.9161
ENSG00000142168	SOD1	0.669173	0	6.75538e-05	1629.45	8	23.871			ENSG00000154262	ABCA6	0.633803	5	0.00384695	29.3737	0	13.2344			ENSG00000101194	SLC17A9	0.149485	1	Not found	100.016	9	100
ENSG00000142192	APP	0.0972222	3	0.00132582	710.126	2	44.4877			ENSG00000154342	WNT3A	0.116071	0	0.00733068	Not found	1	48.8312			ENSG00000101197	BIRC7	0.678571	7	0.000502914	31.1842	6	0
ENSG00000142208	AKT1	0.0151372	4	0.000976864	186.616	10	33.6798			ENSG00000154734	ADAMTS1	0.0446429	3	0.169192	300.968	1	36.2978			ENSG00000101203	COL20A1	0.301418	5	0.00131376	Not found	12	84.8758
ENSG00000143318	CASQ1	0.0846154	0	0.00684133	65.6211	2	45.8438			ENSG00000155130	MARCKS	0.409091	3	0.0138914	419.253	1	81.0241			ENSG00000101204	CHRNA4	0.200384	1	0.000379225	25.9947	4	89.9461
ENSG00000143466	IKBKE	0.0181818	0	0.0065455	Not found	0	0			ENSG00000155256	ZFYVE27	0.362832	4	1.14042e-06	Not found	18	39.1827			ENSG00000101210	EEF1A2	0.0767974	1	0.00387677	608.4	5	0
ENSG00000143546	S100A8	0	0	0.00097664	1330.59	1	0			ENSG00000155729	KCTD18	0.5625	4	0.108113	Not found	1	36.1502			ENSG00000101255	TRIB3	0.29009	2	0.00685268	107.021	6	0
ENSG00000143631	FLG	0.965101	0	0.122097	10.6211	0	93.3993			ENSG00000156076	WIF1	0.3375	2	0.0583392	80.9474	0	28.2322			ENSG00000101294	HM13	0	10	4.43838e-05	Not found	16	87.1429
ENSG00000143799	PARP1	0.233161	11	0.000301205	Not found	0	40.6312			ENSG00000156127	BATF	0	0	0.0559935	28.5842	2	56.8			ENSG00000101306	MYLK2	0.399123	2	9.7277e-05	Not found	2	58.9615
ENSG00000143839	REN	0.10356	5	0.00751665	Not found	0	0			ENSG00000156535	CD109	0.307692	11	0.0158172	Not found	5	10.3114			ENSG00000101311	FERMT1	0.122449	5	0.00264063	43.9211	6	0
ENSG00000143842	SOX13	0.138889	3	0.00546589	67.7316	4	38.5747			ENSG00000156738	MS4A1	0.304348	0	0.0220688	131.805	12	30.9764			ENSG00000101321	XKR7	0.287192	1	0.00124619	Not found	1	0
ENSG00000144891	AGTR1	0.188406	40	0.00540516	185.7	5	12.7778			ENSG00000156970	BUB1B	0.326087	12	0.00483666	64.0526	9	43.3333			ENSG00000101349	PAK7	0.160494	10	0.00496132	29.1895	4	54.8611
ENSG00000145192	AHSG	1.53659	10	0.00122132	235.679	6	0			ENSG00000156976	EIF4A2	0	6	0.00179123	Not found	25	12.5307			ENSG00000101542	CDH20	0.902632	3	0.00595104	4.47368	2	0
ENSG00000145321	GC	0.15625	6	0.000654553	216.868	1	7.36842			ENSG00000157554	ERG	0	0	0.0017775	51.4421	1	48.9712			ENSG00000101557	USP14	0.37415	2	5.35575e-05	381.695	7	85.8586
ENSG00000145384	FABP2	0.307856	5	0.00353578	8.88947	1	26.3158			ENSG00000158402	CDC25C	3.31818	7	0.00402143	26.1526	1	46.3002			ENSG00000101665	SMAD7	0.140845	0	0.00979308	115.895	6	0
ENSG00000145423	SFRP2	0	0	0.000472707	Not found	2	11.4865			ENSG00000158497	HMHB1	0	2	0.137321	20.2421	9	100			ENSG00000101680	LAMA1	0.308219	15	0.0137631	Not found	12	0
ENSG00000145649	GZMA	1.07071	3	0.000203806	55.9158	2	0			ENSG00000158636	C11orf30	0	1	0.00181846	16.0368	0	33.4845			ENSG00000101752	MIB1	0.165644	0	8.07311e-05	Not found	2	0
ENSG00000145708	CRHBP	0	0	0.00111783	72.1632	3	0			ENSG00000158773	USF1	0.340909	0	0.000560787	Not found	1	44.8387			ENSG00000101955	SRPX	0	5	Not found	276.089	3	91.828
ENSG00000145730	PAM	0.220588	4	0.000105289	572.421	14	20.1026			ENSG00000159337	PLA2G4D	0.865672	6	0.00950792	Not found	1	16.3814			ENSG00000101966	XIAP	0.782609	4	Not found	26.4263	2	0
ENSG00000145888	GLRA1	0	2	0.000305569	20.8421	2	21.5556			ENSG00000159763	PIP	1.09032	0	0.0446705	501.447	11	0			ENSG00000101977	MCF2	0.395833	1	Not found	29.3368	1	76.8873
ENSG00000146070	PLA2G7	1.36	5	0.000869714	57.8895	1	7.91855			ENSG00000160113	NR2F6	0.0103567	4	0.0121547	106.421	0	28.7129			ENSG00000102007	PLP2	1.51825	1	Not found	Not found	4	100
ENSG00000146469	VIP	0	0	0.000737111	5.76316	4	53.5294			ENSG00000160613	PCSK7	0.204082	9	0.0288906	857.505	19	24.9682			ENSG00000102034	ELF4	0.294393	1	Not found	64.7053	4	70.9337
ENSG00000146674	IGFBP3	0	5	0.0123861	700.863	16	52.349			ENSG00000160654	CD3G	0	2	0.00280505	19.8789	1	39.011			ENSG00000102096	PIM2	0.102941	1	Not found	83.7105	5	0
ENSG00000146678	IGFBP1	0.340909	6	0.000553781	255.863	2	21.1538			ENSG00000160868	CYP3A4	3.34783	22	0.0778136	296	0	8.54871			ENSG00000102104	RS1	0	0	Not found	21.2	0	85.7778
ENSG00000147065	MSN	0	2	0.139052	595.3	4	59.6886			ENSG00000161298	ZNA382	0.73913	0	0.000449613	Not found	4	85.4545			ENSG00000102181	CD99L2	3.97	3	Not found	205.979	7	100
ENSG00000147262	GPR119	0.428571	1	0.651871	Not found	0	0			ENSG00000161405	IKZF3	0.262136	0	0.00252211	22.3579	1	59.9214			ENSG00000102241	HTATSF1	0.145833	3	Not found	216.253	5	16.7989
ENSG00000147571	CRH	0	1	6.79865e-05	63.2263	1	26.9036			ENSG00000161573	CCL16	0.24	0	0.0760941	39.0211	2	0			ENSG00000102290	PCDH11X	0.647059	98	Not found	34.1947	0	83.1438
ENSG00000147588	PMP2	0	0	8.65352e-05	94.9	3	48.8889			ENSG00000161634	DCD	0.462065	1	0.0669716	Not found	1	40			ENSG00000102302	FGD1	0.474576	2	Not found	116.058	2	0
ENSG00000148053	NTRK2	0	3	0.00197123	185.742	10	8.70083			ENSG00000161638	ITGA5	0.0641026	4	Not found	144.279	10	13.2507			ENSG00000102362	SYTL4	0.44898	2	Not found	Not found	7	38.9881
ENSG00000148344	PTGES	0.588235	1	0.901595	58.9158	0	0			ENSG00000162104	ADCY9	0.0291262	0	0.111838	85.9105	6	25.1293			ENSG00000102531	FNDC3A	0.43	0	1.44341e-05	180.858	3	86.2745
ENSG00000148346	LCN2	0.76378	1	0.000781231	533	7	16			ENSG00000162367	TAL1	0.288889	2	0.00247233	80.6105	4	30.03			ENSG00000102606	ARHGEF7	0.11215	3	0.000857559	270.305	13	67.9584
ENSG00000148400	NOTCH1	0.0359897	4	0.00322915	68.9895	12	23.8561			ENSG00000162434	JAK1	0.031746	0	0.0218683	441.332	1	36.1352			ENSG00000102780	DGKH	0.194444	5	0.00179349	Not found	6	78.2573
ENSG00000148677	ANKRD1	0.204819	2	0.0031996	20.3737	1	30.625			ENSG00000162909	CAPN2	0.226087	8	0.0347254	Not found	10	30.5714			ENSG00000102794	IRG1	1.02857	0	0.00948941	Not found	0	0
ENSG00000148773	MKI67	0.629139	36	0.00200179	80.7263	8	79.4903			ENSG00000162924	REL	0.731707	0	0.000400976	35.7526	1	38.6107			ENSG00000102837	OLFM4	3.05143	0	0.0109759	156.216	4	100
ENSG00000149021	SCGB1A1	0.1325	0	0.00158705	291.226	1	0			ENSG00000162998	FRZB	0	2	1.79937e-05	114.153	1	28.3077			ENSG00000102854	MSLN	0.486525	5	Not found	5.48947	0	0
ENSG00000149131	SERPING1	0.676056	6	0.000273675	557.611	9	8.38323			ENSG00000163106	HPGDS	0.0963855	0	Not found	53.2316	0	16.0804			ENSG00000102871	TRADD	0	2	0.000205477	103.158	4	83.7061
ENSG00000149257	SERPINH1	0	2	0.00371926	105.916	11	10.2625			ENSG00000163131	CTSS	0.647059	5	0.00191147	255.995	0	34.7432			ENSG00000102890	ELMO3	1.17368	0	1.7815e-05	26.9368	10	92.5837
ENSG00000149294	NCAM1	0.162963	10	0.00745059	178.332	1	20.6294			ENSG00000163145	C1QTNA7	0	0	0.00377414	Not found	4	41.8685			ENSG00000103024	NME3	0	0	Not found	13.0632	7	100
ENSG00000149968	MMP3	0.213559	2	0.00111039	38.6842	1	20.0837			ENSG00000163207	IVL	3.9969	13	0.00263908	54.6158	1	94.188			ENSG00000103035	PSMD7	0	2	5.44297e-05	206.316	5	0
ENSG00000150086	GRIN2B	0.0198675	1	0.00234466	39.9789	1	26.2626			ENSG00000163235	TGFA	0.326235	1	0.00178807	71.9316	8	0			ENSG00000103126	AXIN1	0.205801	2	0.000475049	64.1158	6	44.6191
ENSG00000150093	ITGB1	0.52809	0	0.00010972	1022.72	0	20.2179			ENSG00000163297	ANTXR2	0.284188	0	0.143244	Not found	1	18.8139			ENSG00000103197	TSC2	0.124542	12	0.000835628	Not found	18	86.4426
ENSG00000150455	TIRAP	0.0656934	6	0.00016555	Not found	11	34.6847			ENSG00000163518	FCRL4	0.590909	4	0.00539145	Not found	1	39.2233			ENSG00000103342	GSPT1	0.463542	1	4.07041e-05	168.347	4	0
ENSG00000150637	CD226	1.15385	1	0.00452907	20.0526	4	15.4303			ENSG00000164045	CDC25A	0.121429	4	0.00231793	18.1421	0	60.4962			ENSG00000103423	DNAJA3	0.131944	4	0.000311753	228.474	8	74.4283
ENSG00000150782	IL18	0.744292	0	0.000257321	29.8053	5	17.0103			ENSG00000164109	MAD2L1	0	3	0.00606804	51.7263	1	0			ENSG00000103429	BFAR	0.708333	2	4.06463e-05	113.674	10	0
ENSG00000151090	THRB	0	7	0.00490703	75.5789	3	40.8805			ENSG00000164251	F2RL1	0.909091	9	0.00500946	61.5789	5	10.3275			ENSG00000103490	PYCARD	0.207921	3	Not found	80.7421	4	0
ENSG00000151327	FAM177A1	0.546296	0	Not found	Not found	1	37.5527			ENSG00000164265	SCGB3A2	0	0	0.0235018	Not found	9	0			ENSG00000103496	STX4	0.177474	1	1.78301e-05	117.742	13	59.1216
ENSG00000151353	TMEM18	0	0	0.000868102	Not found	6	0			ENSG00000164330	EBF1	0	0	0.235147	Not found	1	12.5212			ENSG00000103510	KAT8	0.474962	4	4.45184e-05	125.311	5	54.2484
ENSG00000151617	EDNRA	0	3	0.00182435	129.026	7	8.17757			ENSG00000164362	TERT	0.233129	2	0.0164766	4.92105	1	28.4452			ENSG00000103522	IL21R	1.2	9	0.0094601	24.6737	7	100
ENSG00000151694	ADAM17	0	2	7.58522e-05	116.084	4	28.8485			ENSG00000164438	TLX3	0	0	0.000441779	16.3947	0	53.6082			ENSG00000103540	CCP110	1.0625	7	Not found	110.389	8	61.7988
ENSG00000151726	ACSL1	0.294643	0	0.000953106	444.737	21	0			ENSG00000164816	DEFA5	1.05221	1	0.0553867	58.4316	5	0			ENSG00000103723	AP3B2	2.06202	1	0.000145527	57.0789	14	0
ENSG00000151914	DST	0.356164	33	0.000166586	460.584	13	0			ENSG00000164825	DEFB1	0.527778	1	2.25733e-06	119.095	6	0			ENSG00000103769	RAB11A	0	3	4.50904e-05	632.616	3	100
ENSG00000152254	G6PC2	0.320856	7	0.00227121	87.6789	1	0			ENSG00000164929	BAALC	1.45038	0	1.09003e-07	202.932	4	70			ENSG00000103811	CTSH	2.05532	9	0.00150301	530.184	7	73.2143
ENSG00000152332	UHMK1	0.134146	1	0.000143077	Not found	3	9.7619			ENSG00000164932	CTHRC1	0	0	0.0133981	Not found	1	15.6379			ENSG00000103855	CD276	1.22137	7	0.00132856	Not found	4	100
ENSG00000153094	BCL2L11	0	0	0.606926	22.4842	8	37.8788			ENSG00000165025	SYK	0.0615385	1	1.77833e-05	47	10	26.1417			ENSG00000103966	EHD4	0.109589	0	0.00247512	147.358	2	0
ENSG00000153113	CAST	0.824176	9	0.000448838	345.037	2	82.5758			ENSG00000165280	VCP	0.103203	0	0.000354621	375.537	7	25.3102			ENSG00000104164	PLDN	0	0	0.000241368	Not found	11	0
ENSG00000154096	THY1	0	1	Not found	169.468	12	0			ENSG00000165699	TSC1	0.327273	2	0.0162294	137.674	11	50.6014			ENSG00000104205	SGK3	0.15	3	2.69517e-05	25.9579	7	0
ENSG00000154188	ANGPT1	0	0	0.00229656	81.7632	9	34.6693			ENSG00000165799	RNASE7	0.202439	2	0.0832796	Not found	2	67.9487			ENSG00000104213	PDGFRL	0.106017	1	0.00799721	355.942	1	80.0532
ENSG00000154447	SH3RF1	0.261905	0	Not found	Not found	7	17.3423			ENSG00000165841	CYP2C19	0.210375	13	0.00511086	50.6158	1	12.6531			ENSG00000104228	TRIM35	0	0	0.000341298	Not found	5	75.8813
ENSG00000154736	ADAMTS5	0.148515	7	0.00127487	72.3263	1	31.4715			ENSG00000166090	IL25	1.09553	0	0.0510174	21.0579	2	66.129			ENSG00000104313	EYA1	0.333333	7	0.00562482	33.2211	5	61.5132
ENSG00000155093	PTPRN2	0.290076	33	0.00220654	156.753	13	28.7402			ENSG00000166165	CKB	0	8	0.00143028	Not found	7	18.3727			ENSG00000104375	STK3	0.521569	0	Not found	64.1158	3	0
ENSG00000155846	PPARGC1B	0.490637	3	0.00168892	Not found	4	66.1133			ENSG00000166266	CUL5	0	0	0.00629448	175.611	4	13.3333			ENSG00000104415	WISP1	0.0225225	2	0.00915221	24.8842	5	100
ENSG00000155850	SLC26A2	1.1	3	0.000134817	177.637	2	9.86486			ENSG00000166311	SMPD1	0.217593	0	0.0103177	146.358	1	8.28313			ENSG00000104419	NDRG1	2.02926	3	0.00671113	542.884	13	82.5316
ENSG00000156006	NAT2	1.16912	12	0.00305499	30.8053	1	0			ENSG00000166349	RAG1	0.272727	12	0.00248252	45.8737	1	46.6922			ENSG00000104499	GML	0.475248	2	0.00177982	77.9474	1	0
ENSG00000156136	DCK	0.759669	0	7.05673e-05	62.1316	4	20.3065			ENSG00000166407	LMO1	0.39244	0	3.70927e-05	26.2526	1	17.7083			ENSG00000104522	TSTA3	0.534694	1	0.0114171	127.005	12	0
ENSG00000156735	BAG4	0	0	1.37347e-06	20.1579	4	78.1659			ENSG00000166483	WEE1	0.0890688	2	0.00138341	100.579	0	55.5728			ENSG00000104660	LEPROTL1	0.0881917	0	3.46415e-05	263.779	3	100
ENSG00000157017	GHRL	0.483146	5	0.00696952	Not found	1	33.8983			ENSG00000166803	KIAA0101	0	4	9.43655e-07	223.421	6	100			ENSG00000104695	PPP2CB	0	2	2.64265e-05	2.80526	5	0
ENSG00000157077	ZFYVE9	0.317308	13	2.32475e-05	126.111	4	29.0323			ENSG00000166851	PLK1	0.0273438	2	0.000822986	Not found	8	17.5788			ENSG00000104765	BNIP3L	0	0	0.000321062	323.621	2	0
ENSG00000157168	NRG1	0.823529	26	0.00130434	25.1632	8	51.926			ENSG00000167081	PBX3	0.372093	1	0.00501417	200.905	12	59.3407			ENSG00000104814	MAP4K1	0.419802	3	0.000325405	9.49474	6	0
ENSG00000157601	MX1	0.224199	3	0.00309637	126.063	13	27.3002			ENSG00000167207	NOD2	0.322785	24	0.00658953	9.71053	10	6.73077			ENSG00000104825	NFKBIB	0.351779	3	0.00146033	Not found	4	0
ENSG00000157873	TNARSF14	0.144772	8	0.000807063	51.8474	12	0			ENSG00000167286	CD3D	1.95082	3	0.0324303	201.863	8	0			ENSG00000104827	CGB	0.492823	1	0.00113071	Not found	0	0
ENSG00000158125	XDH	0.145455	6	0.00324268	129.747	2	7.95199			ENSG00000167306	MYO5B	0.16	19	0.209331	Not found	1	52.9762			ENSG00000104853	CLPTM1	0.106145	1	0.000356323	Not found	9	0
ENSG00000158473	CD1D	0.644928	0	0.00174257	27.5316	7	10.4167			ENSG00000167531	LALBA	0.265152	1	0.0988184	12.0947	1	0			ENSG00000104856	RELB	0.0160173	0	0.00082632	50.5842	4	88.1034
ENSG00000158477	CD1A	1.03636	2	0.00107949	115.095	0	0			ENSG00000167613	LAIR1	0.503817	5	0.0738563	Not found	16	45.6446			ENSG00000104863	LIN7B	0	1	0.000594807	Not found	5	0
ENSG00000158481	CD1C	0.507692	5	0.000179738	38.7632	1	0			ENSG00000167701	GPT	0.0427136	1	0.000184556	17.6579	5	0			ENSG00000104870	FCGRT	0	1	0.000567698	Not found	19	0
ENSG00000158485	CD1B	0.22069	0	0.000599826	56.9737	0	0			ENSG00000167754	KLK5	0.145161	6	0.00183632	Not found	1	27.9863			ENSG00000104880	ARHGEF18	0.143836	5	0.00146656	258.432	10	60.2215
ENSG00000158488	CD1E	1.91463	3	0.000233955	75.7842	13	10.7969			ENSG00000167759	KLK13	0	0	0.21838	Not found	14	20.5776			ENSG00000104881	PPP1R13L	0.0954545	1	0.000151903	Not found	3	0
ENSG00000158786	PLA2G2F	0.501538	0	0.0130508	33.2632	2	38.6792			ENSG00000167900	TK1	0	1	0.0561475	374.563	1	17.5214			ENSG00000104884	ERCC2	2.03571	6	0.0046188	Not found	8	0
ENSG00000158825	CDA	0	1	0.00280554	53.2421	6	0			ENSG00000167987	VPS37C	1.62264	0	0.0128454	132.174	0	64.7887			ENSG00000104899	AMH	0.216216	3	0.00851105	Not found	3	0
ENSG00000158859	ADAMTS4	0.288136	9	5.42707e-05	Not found	5	0			ENSG00000168036	CTNNB1	0.1125	3	0.0118647	279.516	14	23.4315			ENSG00000104941	RSPH6A	0.176471	0	Not found	Not found	2	0
ENSG00000158887	MPZ	0.0745614	0	0.0258622	76.9684	4	22.7799			ENSG00000168078	PBK	0.25974	3	0.00958257	61.3211	1	40.0621			ENSG00000104951	IL4I1	0.141566	2	0.00211875	Not found	9	0
ENSG00000159110	IFNAR2	0.7625	27	0.000767612	112.442	9	41.8605			ENSG00000168229	PTGDR	0.815789	0	0.0211698	8.71579	2	0			ENSG00000104964	AES	0.268519	5	0.0077208	135.963	12	67.6113
ENSG00000159128	IFNGR2	0.740741	7	9.81028e-05	446.937	4	10.3641			ENSG00000168283	BMI1	0	1	5.24653e-05	129.579	1	66.2577			ENSG00000104974	LILRA1	0.702737	8	0.00306795	Not found	1	0
ENSG00000159216	RUNX1	0.299703	2	0.00189091	57.8158	10	31			ENSG00000168300	PCMTD1	0	2	0.00906977	Not found	5	45.6583			ENSG00000104998	IL27RA	0.616667	1	0.00015092	51.4316	1	0
ENSG00000159224	GIP	0.285714	1	0.00122225	6.94737	1	48.0519			ENSG00000168303	C7orf11	0	0	0.000233869	Not found	2	100			ENSG00000105143	SLC1A6	0.046332	1	0.000124358	45.9211	6	93.6283
ENSG00000159339	PADI4	0.121469	11	0.00593245	56.8632	2	14.6084			ENSG00000168421	RHOH	0.139394	0	7.50436e-06	78.1632	13	20.4188			ENSG00000105146	AURKC	0.150725	3	0.00121767	Not found	4	0
ENSG00000159403	C1R	0.478588	0	0.000650721	624.853	10	21.8654			ENSG00000168496	FEN1	0	4	7.50436e-06	98.3526	3	46.0526			ENSG00000105185	PDCD5	1.1053	1	0.00016616	Not found	3	40.4762
ENSG00000159640	ACE	0.335948	49	0.000440502	9.62632	14	12.6243			ENSG00000168517	HEXIM2	0	0	0.00276742	Not found	8	98.951			ENSG00000105197	TIMM50	0.346774	0	0.000911024	Not found	8	0
ENSG00000159958	TNARSF13C	0.435685	0	4.555e-05	Not found	1	26.087			ENSG00000168615	ADAM9	0.161765	0	0.00795315	150.747	1	31.5018			ENSG00000105245	NUMBL	0.279503	1	0.000679907	Not found	3	0
ENSG00000160218	TRAPPC10	0.096	3	Not found	52.4211	6	5.87302			ENSG00000168702	LRP1B	0.158537	6	2.1356e-05	21.0368	1	0			ENSG00000105246	EBI3	0.279412	2	0.00175608	35.4737	2	0
ENSG00000160221	C21orf33	0.146444	11	0.000122645	346.984	11	0			ENSG00000168878	SFTPB	0.591912	6	0.0410208	227.368	7	8.39895			ENSG00000105287	PRKD2	0.100559	3	0.000112924	Not found	6	0
ENSG00000160223	ICOSLG	0.427807	2	0.00361366	128.353	3	14.557			ENSG00000168961	LGALS9	0.2	20	0.0152796	60.4158	5	8.73239			ENSG00000105290	APLP1	0.216667	6	8.49861e-05	191.637	3	52.1472
ENSG00000160224	AIRE	0.162698	2	0.00554581	9.44737	5	27.4725			ENSG00000169032	MAP2K1	0	1	0.00755622	286	0	16.5394			ENSG00000105352	CEACAM4	1.08654	2	0.0280943	Not found	2	0
ENSG00000160255	ITGB2	0.0299572	3	0.00734516	265.442	22	18.0754			ENSG00000169035	KLK7	3.997	4	0.130486	Not found	0	17.3913			ENSG00000105366	SIGLEC8	0.793103	5	0.00331299	Not found	4	0
ENSG00000160323	ADAMTS13	0.255411	15	0.000508592	41.5	10	7.70308			ENSG00000169344	UMOD	0.134831	4	0.0529414	288.689	13	17.682			ENSG00000105369	CD79A	0.293233	2	4.13388e-05	Not found	3	0
ENSG00000160683	CXCR5	0.211538	2	0.00502746	Not found	1	0			ENSG00000169385	RNASE2	0.0944056	1	0.01398	254.879	1	34.7826			ENSG00000105371	ICAM4	0.654897	3	0.00143686	15.0737	2	0
ENSG00000160710	ADAR	0.377778	24	0.000239246	489.816	13	40.4724			ENSG00000169398	PTK2	0.318919	6	0.0132593	159.595	22	31.3141			ENSG00000105376	ICAM5	0.133663	12	0.00160131	30.0105	3	0
ENSG00000160712	IL6R	0.105263	7	0.00103316	70.2947	5	27.5053			ENSG00000169403	PTAFR	0.237179	2	0.0112977	146.6	4	0			ENSG00000105388	CEACAM5	1.19643	7	0.000101637	Not found	9	0
ENSG00000160791	CCR5	0.214286	0	Not found	43.1	1	0			ENSG00000169679	BUB1	0.977273	0	0.000477815	33.0263	10	33.9171			ENSG00000105426	PTPRS	0.918117	20	0.00139927	7.67368	4	93.55
ENSG00000160856	FCRL3	0.738589	5	0.000397089	Not found	8	22.9932			ENSG00000169857	AVEN	0.509804	3	5.08565e-05	60	1	69.0608			ENSG00000105443	CYTH2	0.0876494	2	Not found	Not found	8	0
ENSG00000160862	AZGP1	0.0409357	2	0.000176431	248.974	3	36.7893			ENSG00000170166	HOXD4	0.734694	0	0.000820312	Not found	0	81.1765			ENSG00000105483	CARD8	0.567273	3	0.00206808	Not found	12	0
ENSG00000161011	SQSTM1	0.0338983	1	0.00264098	Not found	13	39.6825			ENSG00000170312	CDK1	0	6	0.000101053	75.2895	7	0			ENSG00000105492	SIGLEC6	0.643939	6	0.00155361	Not found	6	0
ENSG00000161574	CCL15	0.391975	3	0.000431857	445.074	1	0			ENSG00000170374	SP7	0.35	0	0.000519697	Not found	1	46.0465			ENSG00000105501	SIGLEC5	0.922131	7	0.0017567	Not found	1	0
ENSG00000161905	ALOX15	0.0943396	9	0.00645908	12.4737	5	7.84314			ENSG00000170425	ADORA2B	1.0354e-06	1	Not found	55.6	1	0			ENSG00000105514	RAB3D	0.0451306	0	0.00164822	35.5474	1	0
ENSG00000162337	LRP5	0.0102389	7	0.000606425	39.3421	12	4.33168			ENSG00000170430	MGMT	1.21782	8	0.00183555	76.0053	2	0			ENSG00000105568	PPP2R1A	0	1	0.0025046	Not found	13	0
ENSG00000162374	ELAVL4	0.349091	3	0.00141814	86.1158	10	13.7306			ENSG00000170445	HARS	0.128571	1	0.000101053	162.684	12	16.11			ENSG00000105609	LILRB5	0.727605	7	0.0043698	Not found	8	0
ENSG00000162594	IL23R	0.418605	4	0.000501856	Not found	7	22.0635			ENSG00000170485	NPAS2	0.179104	2	0.246242	72.5053	1	34.5277			ENSG00000105610	KLF1	0.0745342	2	0.0006542	53.3579	1	0
ENSG00000162692	VCAM1	0.445378	6	0.0496203	284.332	1	0			ENSG00000170542	SERPINB9	1.51515	2	0.216483	168.184	1	8.7766			ENSG00000105612	DNASE2	0.181818	2	0.000131212	263.668	4	0
ENSG00000162711	NLRP3	0.186944	4	0.122097	Not found	8	18.6293			ENSG00000170689	HOXB9	0.124088	0	0.00181769	25.8579	1	58			ENSG00000105613	MAST1	0.309296	0	0.000114377	Not found	8	56.4609
ENSG00000162772	ATF3	0	2	0.00344026	Not found	0	61.8785			ENSG00000170802	FOXN2	0	0	0.00323938	34.7789	1	46.1717			ENSG00000105617	LENG1	1.53012	1	0.000489653	Not found	1	0
ENSG00000162896	PIGR	0.725806	5	0.000515817	Not found	0	0			ENSG00000171051	FPR1	0.328502	4	0.247753	Not found	2	0			ENSG00000105619	TFPT	0	1	0.000452648	Not found	5	0
ENSG00000162897	FCAMR	0.805468	0	0.000920737	Not found	4	31.903			ENSG00000171094	ALK	0.255924	7	0.503802	42.1526	1	17.9012			ENSG00000105647	PIK3R2	0.217391	4	0.000200703	51.8105	5	61.8656
ENSG00000162992	NEUROD1	0.027907	5	0.000120045	47.2842	1	38.3754			ENSG00000171132	PRKCE	0	0	0.00184337	59.6368	5	33.5142			ENSG00000105663	AD000671.1	0.396226	0	Not found	3.13158	10	0
ENSG00000163220	S100A9	0.0766355	1	0.0917086	723.021	2	95.6522			ENSG00000171450	CDK5R2	0.0288714	1	0.000251911	19.6105	0	29.9728			ENSG00000105701	FKBP8	0.0625	3	0.000738309	60.5579	3	80.4348
ENSG00000163221	S100A12	1.46067	0	0.000426829	440.721	0	0			ENSG00000171617	ENC1	0.0430622	4	0.00434965	204.416	4	8.14941			ENSG00000105717	PBX4	0.586207	2	5.4665e-05	Not found	4	0
ENSG00000163251	FZD5	0.0778443	1	9.19895e-05	58.7263	0	0			ENSG00000171843	MLLT3	0	0	0.256774	72.3789	1	74.2958			ENSG00000105767	CADM4	0	1	0.00115839	Not found	1	0
ENSG00000163382	APOA1BP	0.313131	3	0.000121939	Not found	7	0			ENSG00000171862	PTEN	0	1	0.00240801	168.474	0	53.3499			ENSG00000105851	PIK3CG	2.06338	3	9.41329e-05	6.84737	3	0
ENSG00000163399	ATP1A1	0.0757576	4	5.94593e-05	688.237	11	5.66406			ENSG00000172116	CD8B	0.794156	6	0.0219485	81.1053	0	0			ENSG00000105855	ITGB8	0.129252	3	0.0020121	29.6474	5	0
ENSG00000163430	FSTL1	0.0485075	0	0.00123702	741.195	9	33.9806			ENSG00000172175	MALT1	0.44898	4	0.00658321	68.1053	0	10.4369			ENSG00000105879	CBLL1	0	0	4.42466e-05	21.8737	6	37.8049
ENSG00000163431	LMOD1	0.274725	2	0.00270527	132.647	2	75.6329			ENSG00000172215	CXCR6	0.000115978	3	Not found	36.4158	0	0			ENSG00000105993	DNAJB6	0.227273	2	0.00123136	93.6211	6	0
ENSG00000163435	ELF3	0.0714286	1	0.00597069	Not found	0	0			ENSG00000172216	CEBPB	0	1	0.00165021	1190.08	1	35.0725			ENSG00000105997	HOXA3	1.10833	3	0.00532187	9.87895	4	50.9009
ENSG00000163464	CXCR1	1.97	8	Not found	28.8105	1	0			ENSG00000172270	BSG	0.178876	4	0.0476738	306.8	13	27.5325			ENSG00000106031	HOXA13	0.0877193	0	0.00131611	Not found	1	0
ENSG00000163485	ADORA1	0.0638298	9	0.00123727	Not found	0	0			ENSG00000172927	MYEOV	2.84615	7	0.0126878	Not found	9	0			ENSG00000106052	TAX1BP1	0.9	4	7.50592e-05	484.921	6	0
ENSG00000163513	TGFBR2	0	6	0.0067119	401.147	1	7.25126			ENSG00000172936	MYD88	0.229592	4	0.000340427	416.611	9	0			ENSG00000106080	FKBP14	0	0	2.39536e-05	36.5316	3	60.3774
ENSG00000163581	SLC2A2	0.222222	6	0.00029073	58.8895	2	0			ENSG00000173083	HPSE	0.56701	4	0.150987	34.7421	1	26.151			ENSG00000106089	STX1A	0.0845481	0	0.00145448	115.179	10	37.1648
ENSG00000163599	CTLA4	0	2	0.000771712	22.2474	0	0			ENSG00000173262	SLC2A14	0.342246	1	0.101637	Not found	4	9.23077			ENSG00000106125	FAM188B	1.42373	3	Not found	4.23158	6	89.1089
ENSG00000163600	ICOS	0.0987654	0	0.00772359	5.70526	1	0			ENSG00000173530	TNARSF10D	2.2967	3	0.115046	18.7105	1	48.7047			ENSG00000106144	CASP2	0	6	5.26135e-05	53.5579	10	87.4172
ENSG00000163631	ALB	0.463636	15	7.4205e-05	406.963	10	8.59873			ENSG00000173757	STAT5B	0.0693069	2	0.00412669	195.068	4	31.7662			ENSG00000106304	SPAM1	1	2	0.000616381	41.2632	2	100
ENSG00000163661	PTX3	0.698276	3	Not found	63.8632	2	12.5654			ENSG00000174059	CD34	1.22619	0	0.037047	Not found	9	19.2208			ENSG00000106305	AIMP2	0.788079	3	Not found	Not found	5	100
ENSG00000163735	CXCL5	0.83432	0	0.00163428	27.2526	1	0			ENSG00000174125	TLR1	1.18841	11	0.0101205	32.6211	8	8.01527			ENSG00000106328	FSCN3	0.54878	0	9.93528e-05	114.068	2	0
ENSG00000163736	PPBP	0.134545	0	4.00834e-05	108.168	1	0			ENSG00000174405	LIG4	0.090566	18	0.0104456	29.1211	4	22.5027			ENSG00000106341	C7orf16	0	2	0.0200718	65.3842	4	0
ENSG00000163737	PF4	0.849558	1	0.122097	137.474	0	0			ENSG00000174500	GCET2	1.5	0	0.0156607	Not found	6	100			ENSG00000106367	AP1S1	0	2	0.000527466	20.4526	3	0
ENSG00000163739	CXCL1	0.115079	1	0.000885238	Not found	1	0			ENSG00000174775	HRAS	0.0344828	2	Not found	85.3737	1	30.1587			ENSG00000106404	CLDN15	1.90307	2	1.33034e-05	38.0632	5	100
ENSG00000163794	UCN	0.180385	0	Not found	Not found	0	0			ENSG00000174827	PDZK1	0.628571	2	0.0122433	Not found	3	36.4162			ENSG00000106546	AHR	0.252525	2	0.000214235	Not found	1	0
ENSG00000163823	CCR1	0.267857	1	0.00079505	129.016	1	0			ENSG00000175426	PCSK1	0.0512821	4	0.0415321	23.6526	0	46.3479			ENSG00000106571	GLI3	0.114286	5	0.00362964	80.3105	4	67.3624
ENSG00000164047	CAMP	0.202899	0	0.91221	321.047	1	51.462			ENSG00000175467	SART1	0.238095	2	0.000261434	77.8158	8	84.125			ENSG00000106617	PRKAG2	0.277228	5	0.00787093	98.8947	13	0
ENSG00000164078	MST1R	0.297872	9	0.665663	53.8947	5	0			ENSG00000175497	DPP10	0.281879	0	5.24653e-05	Not found	1	6.5			ENSG00000106624	AEBP1	0.233333	7	0.000112868	Not found	17	0
ENSG00000164111	ANXA5	0	2	0.000423095	727.316	9	11.215			ENSG00000175792	RUVBL1	0	0	0.00622902	34.6474	1	13.3772			ENSG00000106635	BCL7B	0.344444	2	2.84858e-05	103.342	10	0
ENSG00000164113	ADAD1	0.131148	3	0.651871	Not found	5	0			ENSG00000175793	SFN	0	1	0.00250161	551.726	1	39.9194			ENSG00000106636	YKT6	0	1	0.000243128	28.5474	6	100
ENSG00000164171	ITGA2	0.124031	6	0.000980925	58.8684	2	0			ENSG00000176105	YES1	0	0	0.0141377	123.968	8	33.1492			ENSG00000106688	SLC1A1	0.439252	2	0.00922562	182.953	1	92.5714
ENSG00000164176	EDIL3	0.0608108	1	0.0023522	47.6474	2	37.2141			ENSG00000176171	BNIP3	0	0	0.00705799	242.774	8	57.2165			ENSG00000106772	PRUNE2	1	1	0.00200135	282.142	10	54.9795
ENSG00000164270	HTR4	0.125	0	0.00185058	43.9368	9	0			ENSG00000176887	SOX11	0.0788382	0	0.00840467	16.3316	0	56.6893			ENSG00000106819	ASPN	0.254902	0	Not found	66.0737	2	81.3648
ENSG00000164305	CASP3	0.075	2	0.0015687	79.7632	1	11.8705			ENSG00000176895	OR51A7	0.75	0	0.00646381	Not found	0	0			ENSG00000106823	ECM2	0.18232	7	Not found	100.037	7	0
ENSG00000164342	TLR3	0.398438	4	0.00216505	32.7789	1	6.85841			ENSG00000176920	FUT2	0.120743	8	0.0174702	Not found	2	9.32945			ENSG00000106853	PTGR1	1.58108	3	0.00194145	Not found	7	100
ENSG00000164399	IL3	1.86441	2	0.0012029	2.74211	1	0			ENSG00000176974	SHMT1	0.0806452	6	0.0066467	54.7263	1	0			ENSG00000106976	DNM1	0.0881459	3	0.00103123	Not found	7	0
ENSG00000164400	CSF2	0.580952	3	0.00934179	14.1737	1	0			ENSG00000177374	HIC1	9.43655e-07	1	Not found	Not found	0	38.8813			ENSG00000107099	DOCK8	0.179487	7	0.0043681	Not found	12	99.5475
ENSG00000164733	CTSB	0.0416667	25	0.00231892	1522.22	12	23.2353			ENSG00000177455	CD19	0.297297	1	0.000216175	56.8947	1	39.7482			ENSG00000107130	NCS1	0	2	0.01002	44.5579	2	0
ENSG00000164756	SLC30A8	0.623377	3	0.000497667	Not found	2	15.4054			ENSG00000178209	PLEC	0.059542	266	Not found	54.6316	4	0			ENSG00000107201	DDX58	0	5	0.00207331	26.3474	3	0
ENSG00000164761	TNARSF11B	0.171429	3	0.00365511	24.6842	3	17.1642			ENSG00000178573	MAF	0	3	0.0379337	125.274	2	42.6799			ENSG00000107262	BAG1	0.251773	1	3.01667e-05	280.242	5	63.8051
ENSG00000164867	NOS3	0.0863636	7	0.00167714	24.8842	6	9.46844			ENSG00000178607	ERN1	0.167015	0	0.0230505	78.1105	3	21.3115			ENSG00000107282	APBA1	0.702618	1	0.000724215	33.5632	2	48.568
ENSG00000165409	TSHR	0.642857	3	0.00120496	43.1474	1	21.9608			ENSG00000179262	RAD23A	0	3	0.00210954	181.258	1	40.7713			ENSG00000107295	SH3GL2	0	1	0.00354687	169.289	2	38.0665
ENSG00000165471	MBL2	0.30303	4	0.00668343	54.6737	1	54.6185			ENSG00000179295	PTPN11	0.0654762	0	0.000804486	307.674	0	59.8993			ENSG00000107338	SHB	0.0873016	1	0.000491805	69.2158	2	0
ENSG00000165704	HPRT1	0.513514	0	0.53986	323.542	1	0			ENSG00000179399	GPC5	0.756522	1	0.0101826	20.6895	1	20.2797			ENSG00000107372	ZFAND5	0	0	0.000173794	7.78947	3	36.9159
ENSG00000165731	RET	0.323636	16	0.0033605	132.837	4	0			ENSG00000179776	CDH5	0.0647059	3	0.0468135	90.5421	6	41.8367			ENSG00000107611	CUBN	0.347826	21	0.00533377	25.8579	6	98.3713
ENSG00000165806	CASP7	0.0993377	17	0.1987	74.0526	9	37.2024			ENSG00000179930	ZNA648	1.23333	0	0.0069381	Not found	0	73.2394			ENSG00000107623	GDF10	0.166667	1	0.00310791	73.4474	1	0
ENSG00000165917	RAPSN	0.0231481	4	0.000145069	3.20526	1	0			ENSG00000180370	PAK2	0.0547945	1	0.0756811	105.4	1	40.458			ENSG00000107679	PLEKHA1	2.08	3	0.000447301	93.6211	19	63.5417
ENSG00000165995	CACNB2	0.229008	1	0.00312437	54.2526	12	47.3525			ENSG00000180957	PITPNB	0	0	0.00719251	406.547	0	61.7647			ENSG00000107731	UNC5B	0.189474	0	0.00647382	Not found	4	0
ENSG00000166035	LIPC	0.557284	5	0.0101359	21.9842	5	16.6			ENSG00000181019	NQO1	0.290323	3	0.00211306	181.911	0	0			ENSG00000107736	CDH23	0.32956	19	0.0052302	Not found	11	86.6272
ENSG00000166501	PRKCB	0	4	Not found	190.632	7	36.0534			ENSG00000181072	CHRM2	0	1	0.241641	50.6158	3	34.7639			ENSG00000107745	MICU1	0.14697	1	0.000110769	240.395	4	86.6388
ENSG00000166598	HSP90B1	0.101695	3	0.00441192	984.842	10	41.2935			ENSG00000181104	F2R	0.375	7	0.0337727	44.6526	2	16.9412			ENSG00000107779	BMPR1A	1.09945	1	5.36438e-05	Not found	1	100
ENSG00000166670	MMP10	0.385827	11	0.0012789	60.6947	1	15.9329			ENSG00000181143	MUC16	1.24449	0	0.00865794	Not found	1	0			ENSG00000107798	LIPA	0	6	0.00143895	578.263	6	100
ENSG00000166710	B2M	1.90441	2	0.00508688	4029.21	4	54.2373			ENSG00000181449	SOX2	0.177326	0	0.00767998	47.8474	0	54.2587			ENSG00000107937	GTPBP4	0.807083	1	0.000441418	Not found	6	0
ENSG00000166825	ANPEP	0.188791	14	0.00952802	82.7368	5	11.6736			ENSG00000181830	SLC35C1	0.0944444	5	0.0225788	74.3211	4	0			ENSG00000108001	EBF3	0	0	0.00566226	Not found	5	0
ENSG00000166888	STAT6	0.414062	5	0.00100246	332.684	15	9.90566			ENSG00000182500	ORAI1	0.0233393	0	0.0014419	Not found	1	19.802			ENSG00000108010	GLRX3	2.21429	4	0.000345532	232.505	5	100
ENSG00000167088	SNRPD1	0	0	0.578203	131.468	2	35			ENSG00000182578	CSF1R	0.130435	5	0.12635	229.621	0	26.4403			ENSG00000108094	CUL2	2.04959	1	9.09281e-05	58.5421	3	86.5022
ENSG00000167633	KIR3DL1	0.899782	18	0.000239453	47.8263	0	15.5056			ENSG00000182752	PAPPA	0.227941	11	0.166341	42.3421	9	36.2016			ENSG00000108179	PPIF	1.11299	1	0.000106434	260.474	6	100
ENSG00000167815	PRDX2	0	2	0.122097	616.421	1	18.1818			ENSG00000182871	COL18A1	0.289916	0	0.0575666	181.437	8	42.4743			ENSG00000108270	AATF	0.162162	2	0.00050422	Not found	5	22.6381
ENSG00000167880	EVPL	0.174263	5	0.0013425	7.12632	1	52.1632			ENSG00000182985	CADM1	0	0	0.187426	368.316	9	9.04977			ENSG00000108294	PSMB3	0.612597	2	0.00193795	3.00526	3	0
ENSG00000168040	FADD	0.337449	0	0.000402782	67.6632	0	16.8269			ENSG00000183134	GPR44	0.0660066	3	0.000923355	150.595	9	0			ENSG00000108344	PSMD3	0.0743802	3	0.000272014	105.111	6	0
ENSG00000168214	RBPJ	0	68	4.11781e-05	454.458	11	23.5529			ENSG00000183150	GPR19	0.237838	1	0.0510144	27.2737	0	15.9036			ENSG00000108387	"SEPT4"	0.794271	3	Not found	139.716	25	44.1767
ENSG00000168310	IRF2	0.138298	0	0.0149779	151.168	11	78			ENSG00000183303	OR5P2	0.920792	2	0.000219907	Not found	0	0			ENSG00000108405	P2RX1	0.0541872	1	0.00138897	55.1895	4	100
ENSG00000168314	MOBP	0.684932	0	0.00152655	185.911	14	96.1957			ENSG00000183648	NDUFB1	0	0	0.0203022	774.453	2	0			ENSG00000108561	C1QBP	0.136	2	0.000646285	13.0421	6	0
ENSG00000168394	TAP1	0.405128	11	0.00332407	148.658	7	4.57355			ENSG00000183765	CHEK2	0.272727	31	0.0142014	49.5316	1	39.0785			ENSG00000108604	SMARCD2	0	0	5.82208e-06	Not found	11	78.903
ENSG00000168398	BDKRB2	0.0679612	2	0.0104326	38.1526	2	9.43878			ENSG00000184047	DIABLO	0.551724	0	0.00699174	346.495	14	21.7573			ENSG00000108669	CYTH1	0.0754717	2	Not found	73.6263	7	0
ENSG00000168610	STAT3	0	12	0.000165864	605.116	9	11.6732			ENSG00000184058	TBX1	0.0666667	8	0.0125511	13.9526	1	30.9091			ENSG00000108671	PSMD11	0	0	1.50833e-05	244.205	5	0
ENSG00000168685	IL7R	1.03077	6	0.000454218	165.053	4	21.3043			ENSG00000184144	CNTN2	0.125	9	0.0335859	Not found	8	16.6346			ENSG00000108774	RAB5C	0	2	7.75416e-05	139.737	13	84.7926
ENSG00000168811	IL12A	0.134752	1	0.000212866	22.5105	0	0			ENSG00000184304	PRKD1	0.282051	4	0.115461	78.2211	1	31.7982			ENSG00000108821	COL1A1	1.02797	9	0.00484642	408.6	12	0
ENSG00000169031	COL4A3	0.5	18	0.00490645	66.4	1	33.3333			ENSG00000184451	CCR10	0	0	Not found	39.2947	0	19.8895			ENSG00000108839	ALOX12	0.311688	4	0.000754159	28.9211	2	90.6627
ENSG00000169047	IRS1	0.330357	9	0.00178807	Not found	0	54.9114			ENSG00000184588	PDE4B	0.175439	4	2.70661e-05	102.847	10	48.2337			ENSG00000108840	HDAC5	2.04494	4	0.00022943	4.75263	11	66.2382
ENSG00000169057	MECP2	0	7	0.59322	58.1526	4	92.5852			ENSG00000184702	"SEPT5"	0.0671141	1	Not found	45.6895	1	41.4868			ENSG00000108848	LUC7L3	0.161473	2	Not found	304.368	6	37.6443
ENSG00000169136	ATF5	0.351351	3	0.00207297	Not found	0	40.4255			ENSG00000184916	JAG2	0.157343	6	0.00440929	195.5	1	28.6753			ENSG00000108854	SMURF2	0	0	3.94146e-05	83.3105	3	0
ENSG00000169194	IL13	1.32051	1	0.00835575	19.1947	5	0			ENSG00000184979	USP18	0.204082	3	0.0395509	18.1368	1	22.3118			ENSG00000108861	DUSP3	0	0	0.000287759	290.437	7	100
ENSG00000169245	CXCL10	0	0	0.59322	134.411	1	34.3434			ENSG00000184984	CHRM5	0.154762	2	0.00382779	41.1895	1	42.6692			ENSG00000108953	YWHAE	0	0	0.00015595	592.2	6	0
ENSG00000169252	ADRB2	0.454545	22	0.902052	90.4737	0	16.4251			ENSG00000185049	WHSC2	0	5	0.00897771	122.837	15	35.2505			ENSG00000109072	VTN	0.173653	4	1.57326e-05	448.995	1	0
ENSG00000169429	IL8	0	0	0.000107382	261.374	1	0			ENSG00000185053	SGCZ	0	1	8.86373e-05	Not found	0	10.5769			ENSG00000109107	ALDOC	0.518519	0	3.2219e-05	499.6	6	0
ENSG00000169783	LINGO1	0	1	0.00539886	Not found	2	0			ENSG00000185129	PURA	0	0	6.9839e-06	357.258	1	45.9627			ENSG00000109113	RAB34	0	2	3.95849e-05	Not found	21	100
ENSG00000169836	TACR3	0.0961538	2	0.00138148	11.5053	2	14.3777			ENSG00000185163	DDX51	0.164444	14	0.000345636	Not found	0	29.6241			ENSG00000109272	PF4V1	0.609148	0	0.00337364	7.92105	0	0
ENSG00000169896	ITGAM	0.364055	7	0.000115131	155	3	7.99305			ENSG00000185252	ZNA74	0.176471	0	0.00883316	19.5737	9	64.2857			ENSG00000109321	AREG	0.906371	2	Not found	79.7947	1	50.5929
ENSG00000169919	GUSB	0.244186	8	4.61769e-05	261.126	17	15.7975			ENSG00000185324	CDK10	0.101828	0	0.0105234	Not found	18	30.8333			ENSG00000109424	UCP1	0.262097	2	0.00318109	30.6	2	0
ENSG00000169967	MAP3K2	0.107692	0	1.58258e-05	49.4474	1	25.4717			ENSG00000185338	SOCS1	0.0436782	1	0.000970472	49.5053	0	16.1137			ENSG00000109674	NEIL3	1.2043	14	0.00603464	42.6158	3	0
ENSG00000170099	SERPINA6	0.66087	5	0.00459736	80.0368	1	0			ENSG00000185345	PARK2	0.424242	3	0.0104326	28.1263	1	23.0108			ENSG00000109684	CLNK	0.69186	0	Not found	Not found	1	0
ENSG00000170175	CHRNB1	0.493976	2	0.00192673	42.1105	7	19.9203			ENSG00000185499	MUC1	0.678445	2	5.58828e-05	192.437	5	10.3158			ENSG00000109705	NKX3-2	0	0	0.000306592	7.92632	1	0
ENSG00000170214	ADRA1B	0.159884	1	0.00388477	16.1053	1	19.5777			ENSG00000185591	SP1	0	1	0.000413774	16.0789	4	40.5096			ENSG00000109736	MFSD10	1.44505	0	Not found	326.053	18	100
ENSG00000170345	FOS	0.139785	0	0.0107632	580.232	7	23.0971			ENSG00000185630	PBX1	0	1	0.0100348	11.8211	6	51.1628			ENSG00000109743	BST1	3.76555	5	0.00122669	30.0368	1	0
ENSG00000170458	CD14	0.55	2	0.000539732	367.053	1	0			ENSG00000185652	NTF3	0.164179	1	4.00834e-05	36.2474	0	64.2023			ENSG00000109819	PPARGC1A	0.191781	6	0.00247682	29.4737	10	0
ENSG00000170571	EMB	0.736842	0	Not found	Not found	1	25.3823			ENSG00000185664	PMEL	1.02174	4	0.0316553	165.505	17	0			ENSG00000109854	HTATIP2	0.594595	5	0.00323694	139.505	6	100
ENSG00000170606	HSPA4	0.37931	1	4.01265e-05	123.232	1	41.4982			ENSG00000185686	PRAME	1.17901	3	0.0717319	57.8316	8	0			ENSG00000109861	CTSC	0.521739	5	0.00181358	342.005	7	100
ENSG00000170835	CEL	0.179718	8	9.87363e-05	82.2947	6	15.1915			ENSG00000185697	MYBL1	0.779817	0	3.10348e-05	Not found	1	73.9015			ENSG00000109906	ZBTB16	0.496154	2	0.00792065	231.632	5	64.095
ENSG00000170893	TRH	0.218667	2	0.00196794	9.90526	1	64.6091			ENSG00000185811	IKZF1	0	0	0.00744255	117.521	15	55.4913			ENSG00000109943	CRTAM	0.235577	2	0.00207867	29.6	3	0
ENSG00000171105	INSR	0.0410095	8	0.00440478	101.989	1	18.149			ENSG00000185896	LAMP1	0.248588	0	0.00450257	243.858	5	7.43405			ENSG00000110031	LPXN	1.82143	3	6.45328e-05	196.916	2	0
ENSG00000171295	ZNA440	0.615385	0	0.000251431	Not found	1	74.6644			ENSG00000186153	WWOX	0.661912	2	8.10713e-05	259.505	0	29.2271			ENSG00000110047	EHD1	0	1	0.000435425	211.595	10	0
ENSG00000171522	PTGER4	0.09375	1	Not found	102.126	2	6.95297			ENSG00000186652	PRG2	0.361257	2	0.00674835	614.811	3	53.1532			ENSG00000110076	NRXN2	0.09	6	8.64675e-05	52.6684	10	91.7688
ENSG00000171552	BCL2L1	0	6	7.51696e-05	175.084	8	25.641			ENSG00000186716	BCR	0.0401606	10	0.050348	142.595	1	52.1637			ENSG00000110169	HPX	0.12987	4	0.000589452	358.758	9	77.7538
ENSG00000171560	FGA	1.22321	12	0.000452172	363.416	2	62.0531			ENSG00000187258	NPSR1	0.294798	14	0.00177768	Not found	0	0			ENSG00000110195	FOLR1	0.165877	6	0.000412566	178.8	3	67.0543
ENSG00000171611	PTCRA	2.25	1	Not found	170.574	5	24.1993			ENSG00000187736	NHEJ1	3.14934	1	0.0101447	98.9421	16	25.4181			ENSG00000110218	PANX1	0.546392	3	0.0013738	68.8211	2	90.1639
ENSG00000171855	IFNB1	1.3271	0	0.00883735	5.00526	0	0			ENSG00000187840	EIF4EBP1	0	0	Not found	90.6474	2	38.9831			ENSG00000110237	ARHGEF17	0.352273	4	9.57779e-05	62.9105	5	0
ENSG00000171860	C3AR1	1.19048	1	Not found	116.005	3	12.0083			ENSG00000189067	LITAF	0.368	0	0.564705	499.921	15	0			ENSG00000110243	APOA5	0.136882	3	0.00242073	Not found	2	54.2234
ENSG00000171885	AQP4	0.5	2	0.00172523	69.7158	6	13.2716			ENSG00000189283	FHIT	0.295276	0	7.35621e-05	58.2579	6	42.1769			ENSG00000110400	PVRL1	0.746626	3	0.0016611	28.4895	5	0
ENSG00000171951	SCG2	0.202312	6	0.000436764	Not found	0	0			ENSG00000189403	HMGB1	2.30909	4	0.00390237	Not found	9	99.5349			ENSG00000110422	HIPK3	0.294118	3	3.12248e-05	44.7211	2	0
ENSG00000172061	LRRC15	0.296296	2	0.00356541	71.7842	1	0			ENSG00000196092	PAX5	0	0	0.00173274	23.5316	1	36.0614			ENSG00000110514	MADD	2.08333	33	0.000146236	180.195	21	69.2176
ENSG00000172071	EIF2AK3	0.252525	0	0.902626	114.832	9	24.6195			ENSG00000196230	TUBB	0	17	0.00115692	1217.05	0	16.6667			ENSG00000110675	ELMOD1	0.165414	1	0.00246135	Not found	2	0
ENSG00000172156	CCL11	0	2	0.000707257	46.7105	1	47.9592			ENSG00000196396	PTPN1	0	2	0.0215442	Not found	7	45.7471			ENSG00000110719	TCIRG1	0.0381679	2	0.000449453	69.3105	17	90.7341
ENSG00000172179	PRL	0.34375	1	0.00645242	447.884	7	0			ENSG00000196498	NCOR2	0.0759878	0	0.235479	340.553	26	63.4272			ENSG00000110841	PPFIBP1	1.21705	6	0.00427882	131.111	15	56.6447
ENSG00000172349	IL16	0.201258	14	0.000494874	137.947	12	38.4846			ENSG00000196549	MME	0.1	12	0.257505	48.7895	1	27.7333			ENSG00000110880	CORO1C	0.0584795	0	2.78561e-05	229.584	7	100
ENSG00000172493	AFF1	0.542553	2	Not found	320.963	8	73.4104			ENSG00000196591	HDAC2	0	2	0.00122817	173.663	0	49.4845			ENSG00000110925	CSRNP2	0.351852	2	Not found	245.684	8	44.6691
ENSG00000172543	CTSW	0.487603	3	0.945	Not found	1	35.6383			ENSG00000196639	HRH1	0.306452	5	0.124469	54.3105	0	30.8008			ENSG00000110955	ATP5B	1.28676	6	2.98227e-05	1467.96	11	100
ENSG00000172724	CCL19	0.914783	0	0.00298197	145.263	1	0			ENSG00000196730	DAPK1	0.0255474	0	2.21002e-05	225.332	8	17.1821			ENSG00000110987	BCL7A	0.65	2	0.0027783	46.0842	1	0
ENSG00000172789	HOXC5	0.56338	1	Not found	33.7684	0	61.7117			ENSG00000196776	CD47	0.62119	2	0.0152724	387.047	8	0			ENSG00000111057	KRT18	0	28	Not found	751.4	10	72.3898
ENSG00000172845	SP3	0.225806	3	5.66966e-05	163.874	0	0			ENSG00000196781	TLE1	0.0636364	0	3.33986e-05	234.511	13	23.7662			ENSG00000111203	ITFG2	1.0412	1	9.76585e-05	18.2632	9	100
ENSG00000173020	ADRBK1	0	6	3.38804e-05	309.821	11	29.7101			ENSG00000197122	SRC	0.040201	2	0.0700583	15.5053	8	25.6458			ENSG00000111321	LTBR	0.443878	3	0.00214307	100.726	8	0
ENSG00000173039	RELA	0.173913	5	0.000195568	350.753	14	21.9203			ENSG00000197299	BLM	0.582609	9	0.02601	98.3053	6	51.3056			ENSG00000111339	ART4	1.34286	7	0.00358532	36.3526	2	88.254
ENSG00000173230	GOLGB1	1.04348	3	5.69079e-05	211.253	6	84.1718			ENSG00000197408	CYP2B6	3.50904	13	0.0205572	Not found	5	10.387			ENSG00000111348	ARHGDIB	0	2	0.0147435	568.716	10	0
ENSG00000173372	C1QA	1.42105	1	0.00122754	292.021	2	84.058			ENSG00000197442	MAP3K5	0.101449	1	0.134148	180.384	4	19.5779			ENSG00000111450	STX2	0.264706	4	0.000739104	103.2	2	23.8754
ENSG00000173585	CCR9	0	4	0.000315679	70.5947	0	8.64865			ENSG00000197471	SPN	0.352518	2	0.00505425	36.2684	8	21			ENSG00000111536	IL26	0	0	0.00651923	2.01579	1	100
ENSG00000173638	SLC19A1	0.114286	5	0.000432509	148.816	9	0			ENSG00000197535	MYO5A	0.135135	4	0.0190782	50.7211	1	51.2234			ENSG00000111540	RAB5B	0	0	0.000139777	218.047	7	84.7222
ENSG00000173762	CD7	1.67692	1	0.109729	9.77368	1	0			ENSG00000197576	HOXA4	0.233533	6	0.00243105	38.1526	0	75.9375			ENSG00000111666	CHPT1	1.89041	1	0.00233712	409.358	4	100
ENSG00000173786	CNP	0	0	0.000443023	330.047	13	0			ENSG00000197635	DPP4	0.215909	1	0.016276	87.8474	1	17.624			ENSG00000111725	PRKAB1	0	2	0.000215698	135.263	8	0
ENSG00000174175	SELP	0.47449	20	0.10212	157.484	0	16.506			ENSG00000197822	OCLN	0	5	Not found	31.7684	5	54.023			ENSG00000111726	CMAS	0.1	3	0.0014288	51.7053	3	0
ENSG00000174429	ABRA	1.10345	0	0.000601168	Not found	1	76.178			ENSG00000197943	PLCG2	0.0921053	0	1.92089e-05	119.726	1	46.5613			ENSG00000111727	HCFC2	0.638298	6	0.000121334	62.4158	6	0
ENSG00000174697	LEP	0.138095	1	0.00122911	12.6632	2	0			ENSG00000198001	IRAK4	0.629032	3	0.031847	38.5158	9	35.4348			ENSG00000111729	CLEC4A	0.53012	4	0.0103635	18.1	3	51.2712
ENSG00000175065	DSG4	0.193396	5	0.199097	Not found	2	3.39623			ENSG00000198765	SYCP1	0.406504	2	0.00184497	50.7579	1	92.8279			ENSG00000111783	RFX4	0	3	0.000293895	Not found	4	0
ENSG00000175084	DES	0	0	6.80232e-05	Not found	0	0			ENSG00000198788	MUC2	0.239971	0	0.0134582	Not found	1	19.4491			ENSG00000111799	COL12A1	0.0894309	4	0.00744964	Not found	4	79.8956
ENSG00000175206	NPPA	0	6	0.012547	51.1105	1	54.0541			ENSG00000198793	MTOR	0	3	Not found	54.5526	5	14.8686			ENSG00000111834	RSPH4A	0.326087	0	0.00013131	Not found	2	29.7546
ENSG00000175387	SMAD2	0	0	0.00022386	198.326	13	26.2821			ENSG00000198883	PNMA5	1.33824	2	Not found	Not found	1	34.375			ENSG00000111846	GCNT2	0.20765	7	0.00373319	18	2	91.067
ENSG00000175445	LPL	0.0478469	9	0.00617599	278.779	4	20.3782			ENSG00000198900	TOP1	0	2	0.00170675	263.405	5	76.8627			ENSG00000111859	NEDD9	0.416009	4	0.00139629	118.632	9	73.6892
ENSG00000175535	PNLIP	0.229075	1	0.000118087	27.6368	2	0			ENSG00000204475	NCR3	0.907407	3	0.00126873	150.011	0	0			ENSG00000111907	TPD52L1	0	5	0.00132362	426.284	11	69.4444
ENSG00000175567	UCP2	0.731707	4	0.000285806	390.458	8	0			ENSG00000204764	RANBP17	0.435484	0	0.0124936	31.2579	0	0			ENSG00000111981	ULBP1	1.23729	0	0.00208785	40.0789	1	0
ENSG00000175868	CALCB	0.269841	0	1.92089e-05	42.6526	2	25.7812			ENSG00000204977	TRIM13	0.909091	9	0.00263424	165.963	0	19.2683			ENSG00000112033	PPARD	0.031348	0	0.000534411	126.095	16	77.3756
ENSG00000175899	A2M	0.32243	9	Not found	1427.84	14	6.91995			ENSG00000205250	E2F4	3.26772	1	0.00015161	653.532	0	22.276			ENSG00000112039	FANCE	0.373239	3	0.000223561	36.5211	4	81.1918
ENSG00000176387	HSD11B2	0.106796	8	Not found	Not found	1	0			ENSG00000205323	SARNP	0	0	Not found	10.0526	1	98.5714			ENSG00000112041	TULP1	0.516667	3	0.00216892	20.5368	5	31.9778
ENSG00000176619	LMNB2	0.0405797	1	0.000252572	119.489	6	42.2629			ENSG00000205339	IPO7	0.1	2	0.00117049	254.353	0	20.1349			ENSG00000112116	IL17F	0.169173	3	0.00389797	Not found	2	100
ENSG00000176697	BDNA	0.601831	36	9.30183e-05	22.4632	10	44.8669			ENSG00000205927	OLIG2	0	1	0.00646251	40.6	0	18.8854			ENSG00000112144	ICK	0.588235	2	0.000120138	21.2842	6	53.8705
ENSG00000176798	OR51L1	1.2069	0	0.00204884	Not found	0	0			ENSG00000206075	SERPINB5	0.149701	4	0.069798	24.3632	0	8.26667			ENSG00000112175	BMP5	0	0	0.00159436	64.4842	1	66.1538
ENSG00000176890	TYMS	0.247126	3	0.00113693	Not found	1	37.8981			ENSG00000211460	TSN	0	0	0.0054816	248.353	0	18.4211			ENSG00000112195	TREML2	2.71875	3	0.00987817	10.6579	1	0
ENSG00000176925	OR51F2	1.53846	0	0.00179365	Not found	0	0			ENSG00000213231	TCL1B	0.193878	6	0.23361	20.1	0	32.8125			ENSG00000112280	COL9A1	0.849057	11	0.0056438	8.85789	5	85.2686
ENSG00000177000	MTHFR	0.0783133	7	0.00190746	29.2053	11	18.0516			ENSG00000213281	NRAS	0	1	0.0011489	58.6842	0	20.1058			ENSG00000112299	VNN1	0.167442	2	0.00457986	70.9	3	100
ENSG00000177156	TALDO1	0.175325	4	0.000136877	483.942	9	0			ENSG00000213316	LTC4S	0.252252	3	0.000465324	8.08947	0	0			ENSG00000112335	SNX3	0	2	0.000160913	14.5684	6	0
ENSG00000177272	KCNA3	0.29	0	0.000204196	13.2053	0	12.5			ENSG00000213927	CCL27	3.98	2	0.0016346	75.6684	0	0			ENSG00000112378	PERP	0.208796	2	0.0251423	168.5	1	0
ENSG00000177575	CD163	1.08224	6	0.00789248	428.095	1	11.236													ENSG00000112486	CCR6	0.175	2	0.0106471	10.6474	3	0
ENSG00000177600	RPLP2	0	1	0.000143509	2453.13	1	30.1724													ENSG00000112514	CUTA	1.9009	6	Not found	3.32105	9	100
ENSG00000177606	JUN	0	1	0.00119274	657.021	0	29.5181													ENSG00000112562	SMOC2	0.187368	1	0.00367479	Not found	3	0
ENSG00000177663	IL17RA	0.176991	5	0.00767226	199.937	0	24.1061													ENSG00000112578	BYSL	0	3	5.03893e-05	63.8947	1	0
ENSG00000178562	CD28	0.438827	0	0.00126963	36.0632	0	15.3846													ENSG00000112619	PRPH2	0.100279	7	0.0012676	106.158	1	0
ENSG00000178726	THBD	0.431507	4	0.00495825	140.063	0	11.2847													ENSG00000112655	PTK7	0.33833	8	0.00031431	49.2737	19	96.4113
ENSG00000179023	KLHDC7A	0.438486	2	0.00473503	Not found	0	12.8535													ENSG00000112658	SRF	0.586207	1	0.000271487	47.7684	1	0
ENSG00000179218	CALR	0	4	6.3532e-05	597.163	4	51.9139													ENSG00000112679	DUSP22	0.56405	2	0.00499123	180.832	9	68.1081
ENSG00000179639	FCER1A	0.351485	3	0.15	20.1737	0	25													ENSG00000112685	EXOC2	0.0469484	1	5.31412e-05	29.8684	5	0
ENSG00000179934	CCR8	0.227642	1	0.000102506	29.2263	2	10.3933													ENSG00000112699	GMDS	1.81319	1	0.00384206	56.0421	4	100
ENSG00000180210	F2	0.133641	3	0.000100968	177.116	4	33.5474													ENSG00000112769	LAMA4	0.316667	8	0.00200987	70.8789	19	100
ENSG00000180448	HMHA1	0.251068	7	0.0017432	Not found	11	35.4442													ENSG00000112799	LY86	0.560606	3	0.00697441	164.632	2	0
ENSG00000180644	PRF1	0.241026	7	0.00133825	117.068	2	7.73381													ENSG00000112812	PRSS16	0.52809	0	0.000904426	67.2579	21	100
ENSG00000180871	CXCR2	0	2	Not found	23.6368	0	0													ENSG00000112851	ERBB2IP	0.534211	4	6.10223e-05	139.142	5	51.6248
ENSG00000181092	ADIPOQ	1.075	2	0.00686787	48.6579	0	38.5246													ENSG00000112852	PCDHB2	0.333333	18	0.00020664	Not found	2	0
ENSG00000181195	PENK	0.260274	1	0.000534429	157.3	3	72.7612													ENSG00000112902	SEMA5A	4.01429	2	0.00539544	71.2053	1	82.5116
ENSG00000181856	SLC2A4	0.0862069	4	0.00262998	Not found	2	0													ENSG00000112977	DAP	1.03902	0	0.000987841	184.421	1	53.6723
ENSG00000181963	OR52K2	0.350622	0	0.00326038	Not found	0	0													ENSG00000112981	NME5	1.04839	0	2.58319e-05	105.342	3	100
ENSG00000182326	C1S	0.235897	4	0.000190407	805.321	22	10.4499													ENSG00000112996	MRPS30	0.1875	5	1.14042e-06	131.126	3	0
ENSG00000182463	TSHZ2	0.0940171	4	0.00454873	50.3316	0	38.8406													ENSG00000113013	HSPA9	0.189189	5	5.45928e-05	17.9684	9	0
ENSG00000182511	FES	0.0246305	2	0.000152947	12.8895	17	20.2916													ENSG00000113100	CDH9	0.127907	2	0.000887926	20.7158	2	0
ENSG00000182718	ANXA2	0.267139	4	0.00700222	1658.51	0	33.8936													ENSG00000113140	SPARC	0	6	0.00643994	705.553	4	0
ENSG00000182866	LCK	0.395604	1	0.000202691	128.621	11	25.7407													ENSG00000113141	IK	0.444444	2	5.88593e-05	164.211	5	0
ENSG00000183087	GAS6	0.161885	0	0.000735695	714.2	10	22.8532													ENSG00000113194	FAF2	0.148148	0	Not found	143.505	3	0
ENSG00000183454	GRIN2A	0.128571	1	0.000976289	39.1789	4	36.1775													ENSG00000113205	PCDHB3	1.11019	31	0.000506177	Not found	0	100
ENSG00000183625	CCR3	0.622642	4	8.77135e-05	19.9474	1	0													ENSG00000113209	PCDHB5	0.266026	9	0.00126229	Not found	0	0
ENSG00000183813	CCR4	0	0	0.000170956	48.9684	0	0													ENSG00000113211	PCDHB6	1.17913	18	0.000594145	Not found	0	95.4717
ENSG00000183918	SH2D1A	0	1	0.506554	54.1474	8	0													ENSG00000113212	PCDHB7	0.214286	30	2.14469e-05	Not found	0	100
ENSG00000184371	CSF1	0.307018	27	0.00245621	131.021	11	31.5315													ENSG00000113248	PCDHB15	0.343333	14	0.000157405	12.5684	1	94.797
ENSG00000184502	GAST	0	0	0.000699761	60.6421	1	64.7059													ENSG00000113263	ITK	0.0691244	2	0.004286	81.6316	10	67.1498
ENSG00000185122	HSF1	0.267391	0	8.13841e-05	40.0316	15	14.5283													ENSG00000113269	RNF130	0.835897	0	0.00239861	262.758	5	92.6014
ENSG00000185313	SCN10A	0.171429	6	0.00124512	82.0684	0	20.3373													ENSG00000113282	CLINT1	0.0930233	0	0.000234439	190.616	6	0
ENSG00000185559	DLK1	0.0833333	10	0.0028175	1028.74	1	0													ENSG00000113296	THBS4	0.207194	7	4.19184e-05	174.053	3	0
ENSG00000186265	BTLA	0.5	0	0.00489914	Not found	0	14.4828													ENSG00000113319	RASGRF2	0.113208	1	0.00178674	Not found	2	0
ENSG00000186431	FCAR	0.464164	16	0.00223047	Not found	0	0													ENSG00000113356	POLR3G	0.188679	0	0.00125444	8.64211	3	22.7468
ENSG00000186810	CXCR3	0	0	0.41496	26.4316	0	7.93269													ENSG00000113361	CDH6	2.05072	0	0.00060313	25.8947	5	0
ENSG00000186827	TNARSF4	0.4	0	0.000298416	9.04211	0	38.4892													ENSG00000113494	PRLR	0	0	0.0015088	20.4526	11	68.9403
ENSG00000186895	FGF3	0.230263	1	0.000161913	4.42105	0	44.1667													ENSG00000113555	PCDH12	0.147059	8	0.0073525	40.0421	2	82.2785
ENSG00000187210	GCNT1	0.186722	3	0.000469149	51.3368	0	14.2523													ENSG00000113575	PPP2CA	1.27027	0	3.444e-05	373.453	8	0
ENSG00000187486	KCNJ11	0.0939597	5	0.000447839	Not found	0	13.555													ENSG00000113594	LIFR	0.30303	6	0.000199056	24.5474	7	0
ENSG00000187498	COL4A1	0.19209	6	0.0128387	551.211	0	22.322													ENSG00000113734	BNIP1	0	4	0.000143225	52.7632	5	82.3529
ENSG00000188153	COL4A5	0.210526	6	0.503802	110.784	1	24.9409													ENSG00000113763	UNC5A	0.0574713	0	0.00173051	Not found	7	0
ENSG00000188191	PRKAR1B	0.528883	0	2.6458e-06	96.0053	2	15.445													ENSG00000113805	CNTN3	0.0654206	0	0.00392317	Not found	1	100
ENSG00000188257	PLA2G2A	0.365169	3	0.0647903	285.716	7	56.5517													ENSG00000113946	CLDN16	0.457944	0	0.00016826	8.28947	1	0
ENSG00000188313	PLSCR1	0.405405	1	0.00448695	243.311	15	11.2853													ENSG00000114062	UBE3A	0	6	4.79706e-05	172.947	12	79.4842
ENSG00000188389	PDCD1	0.559322	1	0.00136937	Not found	0	31.5972													ENSG00000114204	SERPINI2	0.282258	2	0.000544275	47.7105	1	0
ENSG00000188404	SELL	0.0984848	6	0.0115688	206.979	4	14.5078													ENSG00000114209	PDCD10	0	0	4.54624e-05	417.611	11	0
ENSG00000189058	APOD	0.56391	3	Not found	893.053	0	0													ENSG00000114270	COL7A1	0.511364	5	0.000274871	48.7947	9	0
ENSG00000189299	FOXR2	1.94444	1	2.42573	Not found	0	57.3718													ENSG00000114302	PRKAR2A	0.421053	2	3.88002e-06	260.979	5	69.1906
ENSG00000189430	NCR1	0.676692	1	Not found	Not found	1	0													ENSG00000114315	HES1	0	0	0.00106717	113.963	2	74.0214
ENSG00000196154	S100A4	0	0	0.00049376	398.421	8	30.3922													ENSG00000114346	ECT2	0.408714	0	3.71885e-05	29.9263	13	0
ENSG00000196352	CD55	0.709753	2	0.000429806	Not found	0	43.018													ENSG00000114353	GNAI2	0	3	7.96946e-05	163.711	12	0
ENSG00000196415	PRTN3	0.606707	5	0.00582982	150	0	0													ENSG00000114374	USP9Y	1.0396	8	Not found	31.7053	14	0
ENSG00000196419	XRCC6	0	5	9.50525e-05	669.668	6	17.0492													ENSG00000114416	FXR1	0	3	8.95086e-05	198.342	13	0
ENSG00000196611	MMP1	0.344086	8	0.0393881	13.9632	1	19.1489													ENSG00000114446	IFT57	1.47945	0	0.000243772	125.642	3	60.6977
ENSG00000196664	TLR7	0.402985	2	0.659762	15.0263	1	0													ENSG00000114547	ROPN1B	0.235897	0	0.000859311	106.184	4	0
ENSG00000196839	ADA	0.308	6	0.0119885	276.216	4	31.6176													ENSG00000114631	PODXL2	1.44148	2	1.96092e-05	15.7526	2	58.1921
ENSG00000196876	SCN8A	0.0923077	2	0.000416762	3.43158	5	21.6273													ENSG00000114670	NEK11	0.411215	2	0.000267425	122.142	3	0
ENSG00000196975	ANXA4	0.170213	4	0.000303185	252.3	6	10.559													ENSG00000114737	CISH	0.478814	4	0.000411886	190.737	5	0
ENSG00000197081	IGF2R	0.2	34	0.00287107	231.037	0	10.2327													ENSG00000114857	NKTR	0.386364	0	0.000348772	116.289	11	0
ENSG00000197208	SLC22A4	1.82609	10	0.000408355	87.1316	1	0													ENSG00000114948	ADAM23	0	0	0.00016316	73.2053	1	0
ENSG00000197249	SERPINA1	0.208333	25	0.0183173	954.511	0	11.0048													ENSG00000114993	RTKN	0.555556	0	0.00011818	Not found	10	80.3853
ENSG00000197405	C5AR1	0.753363	0	0.00132798	Not found	0	0													ENSG00000115020	PIKFYVE	0.340426	8	Not found	80.0474	4	73.4875
ENSG00000197561	ELANE	0.19685	6	0.634614	371.142	1	0													ENSG00000115041	KCNIP3	0.0913978	0	6.45378e-05	Not found	5	83.2685
ENSG00000197594	ENPP1	0.606557	8	0.00242471	60.7895	0	7.01944													ENSG00000115107	STEAP3	0.130031	2	0.00115162	156.058	9	100
ENSG00000197632	SERPINB2	0.37037	5	0.000611119	48.7263	0	9.375													ENSG00000115129	TP53I3	1.30612	0	8.62954e-06	142.011	6	100
ENSG00000197694	SPTAN1	0.186047	3	0.000178554	Not found	26	49.3243													ENSG00000115165	CYTIP	0	2	Not found	77.9263	4	0
ENSG00000197919	IFNA1	0.5	5	0.00152281	66.2105	0	31.746													ENSG00000115170	ACVR1	0.079646	2	0.00117051	141.311	4	0
ENSG00000197971	MBP	0.119048	0	0.00763918	638.326	0	99.6721													ENSG00000115221	ITGB6	0.145455	0	0.000128471	35.7368	5	94.9303
ENSG00000198400	NTRK1	0.0873016	5	0.00315687	5.93684	1	6.03015													ENSG00000115233	PSMD14	0	0	3.25945e-05	326.595	5	78.1879
ENSG00000198553	KCNRG	0.178947	2	8.28301e-07	Not found	0	0													ENSG00000115234	SNX17	1.06944	0	8.91137e-07	Not found	17	0
ENSG00000198670	LPA	0.557864	0	0.000395689	16.2316	0	45.3699													ENSG00000115297	TLX2	1.09375	1	3.393e-05	3.92632	3	60.3509
ENSG00000198734	F5	0.402878	27	0.00513119	125.405	0	0													ENSG00000115317	HTRA2	0	3	Not found	Not found	6	0
ENSG00000198821	CD247	0	0	0.00671627	93.6421	9	59.7561													ENSG00000115363	FAM176A	0	1	Not found	Not found	10	47.0588
ENSG00000198851	CD3E	0.40708	1	0.00208269	111.032	0	54.8077													ENSG00000115392	FANCL	0.184211	0	0.000187626	97.6789	0	100
ENSG00000198873	GRK5	0.141079	4	0.00168086	117.784	0	33.438													ENSG00000115425	PECR	0.515152	2	0.000957259	25.9947	4	0
ENSG00000198951	NAGA	0.276316	1	0.000156339	146.353	0	8.20399													ENSG00000115459	ELMOD3	1.42735	2	Not found	Not found	21	89.5408
ENSG00000198959	TGM2	0.0327456	2	0.0013142	472.505	19	19.1667													ENSG00000115526	CHST10	0.901639	2	0.000640073	163.826	13	87.6751
ENSG00000204209	DAXX	0.583333	0	0.902052	74.1684	0	61.4035													ENSG00000115539	PDCL3	0.125402	0	0.000466037	Not found	1	49.5833
ENSG00000204264	PSMB8	0.203922	3	0.00117713	108.411	0	15.5235													ENSG00000115556	PLCD4	1.43119	0	0.000135187	Not found	10	100
ENSG00000204267	TAP2	0.529574	16	0.0223928	66.9105	0	0													ENSG00000115590	IL1R2	0.17	8	0.00182129	115.479	8	88.9724
ENSG00000204290	BTNL2	1.05645	12	0.0075546	11.4842	0	22.1978													ENSG00000115592	PRKAG3	0.335766	4	0.000718911	Not found	1	80.4082
ENSG00000204390	HSPA1L	0.220472	7	8.88495e-05	45.3263	0	15.4206													ENSG00000115598	IL1RL2	0.738462	2	0.00306554	9.12632	2	0
ENSG00000204472	AIF1	0.481707	4	0.000266077	162.221	0	42.5676													ENSG00000115604	IL18R1	1.7451	4	0.00029028	20.6368	2	100
ENSG00000204498	NAKBIL1	0.573276	1	0.000452543	17.2	0	66.4921													ENSG00000115607	IL18RAP	0.724409	2	0.00231718	57.0789	5	81.3333
ENSG00000204520	MICA	0.85123	0	5.15979e-05	41.5737	0	27.2727													ENSG00000115760	BIRC6	0.154762	11	2.3711e-05	Not found	19	0
ENSG00000204525	HLA-C	0.461853	0	0.0417751	3525.07	0	32.9146													ENSG00000115919	KYNU	0.296875	5	0.000749095	109.142	3	92.7039
ENSG00000204655	MOG	0.823688	6	0.00107917	117.947	0	17.0569													ENSG00000115956	PLEK	0.265306	4	0.000913563	122.411	8	0
ENSG00000204842	ATXN2	0.509434	0	1.80054e-05	155.447	0	56.0079													ENSG00000116031	CD207	0.413174	6	0.048163	48.8211	1	0
ENSG00000205495	OR52J3	0.46875	0	0.902273	Not found	0	0													ENSG00000116062	MSH6	0.205128	7	0.000691907	50.6526	9	100
ENSG00000205809	KLRC2	0.528217	5	6.82426e-05	Not found	0	34.9138													ENSG00000116127	ALMS1	0.712121	42	0.000157	56.1526	8	100
ENSG00000206047	DEFA1	1.82482	0	Not found	Not found	0	0													ENSG00000116133	DHCR24	0.0226629	3	0.000490594	525.805	5	92.4565
ENSG00000211448	DIO2	0.849765	0	0.000660323	50.6947	0	12.0879													ENSG00000116141	MARK1	0.693878	1	9.46781e-05	Not found	4	0
ENSG00000213341	CHUK	0.289855	4	5.08565e-05	43.6947	0	5.89812													ENSG00000116147	TNR	0.10625	5	0.00265142	Not found	1	0
ENSG00000213398	LCAT	0	5	0.00183632	28.9895	0	0													ENSG00000116194	ANGPTL1	0.157895	0	Not found	Not found	4	0
ENSG00000213658	LAT	0.890244	0	0.000259516	68.8684	0	53.7037													ENSG00000116266	STXBP3	0.0860215	5	0.000600729	119.568	4	93.2546
ENSG00000213906	LTB4R2	0.221154	1	Not found	Not found	0	20													ENSG00000116584	ARHGEF2	0.650718	6	8.13754e-05	285.753	7	0
ENSG00000213918	DNASE1	0.464789	9	0.000198589	Not found	0	11.6608													ENSG00000116641	DOCK7	1.04938	0	8.26352e-05	Not found	4	69.9507
ENSG00000213949	ITGA1	0.4375	5	0.00595918	17.5474	0	5.9322													ENSG00000116678	LEPR	1.42623	6	0.000596945	92.9947	4	100
ENSG00000215788	TNARSF25	0	14	0.00023691	87.6105	0	0													ENSG00000116741	RGS2	0.139665	0	0.000248725	Not found	3	0
ENSG00000230522	MBD3L2	0.807692	0	0.665663	Not found	0	0													ENSG00000116903	EXOC8	3.05224	0	6.69312e-05	Not found	0	0
ENSG00000242220	TCP10L	0.959184	4	0.000322727	Not found	0	0													ENSG00000116954	RRAGC	0.242798	1	6.92133e-05	291.442	4	0
																				ENSG00000116985	BMP8B	0.240468	4	6.54793e-05	22.5526	0	87.3449
																				ENSG00000117016	RIMS3	0	0	0.000383095	109.953	3	0
																				ENSG00000117155	SSX2IP	0.190476	2	0.000208576	98.3947	7	39.5122
																				ENSG00000117298	ECE1	0.0875	4	0.000862945	82.1263	8	60.9756
																				ENSG00000117318	ID3	0.348624	4	0.0554478	144.989	2	0
																				ENSG00000117362	APH1A	0	0	0.000112097	Not found	6	0
																				ENSG00000117400	MPL	0.515385	7	3.82436e-05	9.30526	3	73.4545
																				ENSG00000117523	PRRC2C	0.35	9	0.000187127	Not found	12	0
																				ENSG00000117595	IRF6	0	6	0.000113312	Not found	4	0
																				ENSG00000117676	RPS6KA1	0	2	0.00104993	73.5368	7	100
																				ENSG00000117707	PROX1	2.7766	0	0.000589438	Not found	1	0
																				ENSG00000117834	SLC5A9	1.0873	0	0.000280765	Not found	6	94.8571
																				ENSG00000117983	MUC5B	0.387344	0	0.000416469	218.016	2	0
																				ENSG00000118058	MLL	0.125	0	0.000276207	149.963	14	59.5918
																				ENSG00000118096	IFT46	0.306931	1	5.28927e-05	152.779	4	50.2809
																				ENSG00000118246	FASTKD2	0.658333	3	0.000155814	110.837	9	0
																				ENSG00000118257	NRP2	0.105263	6	0.00287104	73.1684	11	0
																				ENSG00000118495	PLAGL1	0.42	6	0.00181208	181.979	29	0
																				ENSG00000118515	SGK1	0.140741	0	0.000514599	516.289	14	0
																				ENSG00000118946	PCDH17	2.0292	0	0.00102093	209.553	1	0
																				ENSG00000119185	ITGB1BP1	0	1	0.000886489	121.879	18	0
																				ENSG00000119318	RAD23B	0.387833	3	0.000996198	208.568	5	92.439
																				ENSG00000119321	FKBP15	3	7	0.000861606	Not found	4	0
																				ENSG00000119326	CTNNAL1	0.018232	6	0.000169313	281.647	3	100
																				ENSG00000119401	TRIM32	0.0813953	4	Not found	135.358	0	87.7676
																				ENSG00000119408	NEK6	2.07795	0	0.000534475	Not found	8	100
																				ENSG00000119522	DENND1A	0.239669	0	0.000565424	42.0842	10	75.1004
																				ENSG00000119535	CSF3R	0.236948	41	0.00409539	70.7632	11	95.6989
																				ENSG00000119547	ONECUT2	0	0	0.00680664	20.4	1	70.8911
																				ENSG00000119616	FCF1	0	0	1.8501e-05	75.9053	1	0
																				ENSG00000119632	IFI27L2	1.32857	1	Not found	Not found	2	100
																				ENSG00000119686	AC007182.1	0.385714	1	0.00162465	71.8895	2	0
																				ENSG00000119688	ABCD4	2.43396	16	8.00416e-05	83.3105	20	100
																				ENSG00000119707	RBM25	0	0	0.000135762	220.168	9	30.9242
																				ENSG00000119711	ALDH6A1	2.27027	1	0.000250416	309.732	0	100
																				ENSG00000119888	EPCAM	0.795095	3	Not found	245.358	4	0
																				ENSG00000119912	IDE	0.108696	3	3.65162e-05	163.579	3	49.4163
																				ENSG00000119917	IFIT3	0.800965	0	0.000667391	84.2053	2	0
																				ENSG00000119919	NKX2-3	0.14878	0	0.000331256	Not found	1	0
																				ENSG00000119922	IFIT2	0.547945	10	0.00297034	82.2789	0	69.7674
																				ENSG00000119969	HELLS	0.150685	0	5.19755e-05	8.35263	9	73.2938
																				ENSG00000119977	TCTN3	1.49398	0	5.26808e-05	230.937	6	100
																				ENSG00000120063	GNA13	0.414634	1	0.00012098	46.9105	1	0
																				ENSG00000120087	HOXB7	0.688525	0	0.000109011	80.2895	2	0
																				ENSG00000120129	DUSP1	1.7098	0	Not found	9.92105	4	100
																				ENSG00000120149	MSX2	0.367347	2	0.00497763	32.9684	2	66.4179
																				ENSG00000120235	IFNA6	0.269841	0	0.000160704	19.2579	0	0
																				ENSG00000120242	IFNA8	0.0566879	3	0.0108872	5.72632	0	100
																				ENSG00000120322	PCDHB8	0.129224	30	0.000683472	8.16842	0	100
																				ENSG00000120324	PCDHB10	0.244755	29	0.000382314	Not found	0	0
																				ENSG00000120327	PCDHB14	2.1453	0	6.50048e-05	33.1632	0	100
																				ENSG00000120328	PCDHB12	0.260163	7	0.000327861	Not found	1	0
																				ENSG00000120332	TNN	0.330544	0	0.00366074	Not found	1	0
																				ENSG00000120471	TP53AIP1	0.7875	0	Not found	14.2684	5	0
																				ENSG00000120498	TEX11	1.1	0	Not found	8.63158	0	0
																				ENSG00000120500	ARR3	0.168224	2	Not found	70.8579	4	98.9011
																				ENSG00000120586	MRC1	2.07716	2	Not found	270.447	2	0
																				ENSG00000120690	ELF1	0.133333	5	8.75643e-05	123.753	7	0
																				ENSG00000120693	SMAD9	0.044843	1	0.00477692	4.38421	2	68.9095
																				ENSG00000120708	TGFBI	0.209375	1	0.0012778	350.3	14	0
																				ENSG00000120896	SORBS3	0.284404	4	0.00328813	124.842	24	0
																				ENSG00000121361	KCNJ8	0	0	3.8803e-05	96.8842	1	74.5882
																				ENSG00000121380	BCL2L14	0.608696	8	0.00319312	69.4947	6	0
																				ENSG00000121653	MAPK8IP1	0.204938	4	0.000695722	27.7316	2	0
																				ENSG00000121742	GJB6	0	1	0.00180418	Not found	6	74.4275
																				ENSG00000121853	GHSR	0	2	0.00347272	7.33158	1	0
																				ENSG00000121879	PIK3CA	0	9	0.000173163	56.5316	1	0
																				ENSG00000121897	LIAS	0.155844	2	0.00011256	5.27368	5	82.3529
																				ENSG00000121898	CPXM2	0.185714	1	0.00363885	Not found	5	0
																				ENSG00000122176	FMOD	0	0	0.0101018	Not found	7	0
																				ENSG00000122188	LAX1	0.262626	0	0.00285214	Not found	3	0
																				ENSG00000122224	LY9	0.64532	0	0.000403125	21.9421	11	83.2451
																				ENSG00000122359	ANXA11	0	9	0.00111564	376.647	20	87.1542
																				ENSG00000122420	PTGFR	2.24561	1	0.000414455	7.29474	5	100
																				ENSG00000122507	BBS9	0.197368	4	0.00153102	52.0684	5	92.1606
																				ENSG00000122512	PMS2	1.32727	20	0.000452874	36.8842	4	100
																				ENSG00000122642	FKBP9	0.125	5	0.000757211	Not found	7	0
																				ENSG00000122679	RAMP3	0.353909	4	0.00283126	182.395	5	0
																				ENSG00000122691	TWIST1	0.127967	4	1.84633e-05	23.8632	0	66.5025
																				ENSG00000122756	CNTFR	2.30769	0	0.00153202	51.0421	6	100
																				ENSG00000122862	SRGN	0.984615	4	0.000905016	786.858	5	62.2642
																				ENSG00000122970	IFT81	0.5	0	6.62638e-05	45.5474	4	0
																				ENSG00000123096	SSPN	2.06667	2	0.00112181	32.8211	2	86.0656
																				ENSG00000123104	ITPR2	2.06316	0	0.00297187	52.7526	4	85.4927
																				ENSG00000123124	WWP1	0.2	0	7.7911e-05	25.6368	3	58.2278
																				ENSG00000123143	PKN1	0.142191	10	0.00481647	Not found	12	78.1504
																				ENSG00000123159	GIPC1	0.416738	21	0.00139294	120.068	11	85.5019
																				ENSG00000123358	NR4A1	0.239726	7	9.8626e-05	148.889	13	91.4242
																				ENSG00000123360	PDE1B	0.209677	3	0.00531291	10.0737	8	72.7273
																				ENSG00000123405	NFE2	0.109286	0	0.000140041	44.2684	4	51.0695
																				ENSG00000123454	DBH	0.0102719	14	0.0211001	22.3474	6	100
																				ENSG00000123496	IL13RA2	1.17431	1	Not found	54.4684	3	100
																				ENSG00000123612	ACVR1C	0.0927835	3	0.00114755	Not found	1	100
																				ENSG00000123838	C4BPA	1.27132	3	0.00830436	Not found	4	0
																				ENSG00000123843	C4BPB	0.25625	0	0.00451166	Not found	9	0
																				ENSG00000123999	INHA	0.647059	3	0.000246765	Not found	1	0
																				ENSG00000124126	PREX1	1.07622	9	0.00135071	Not found	3	78.9759
																				ENSG00000124155	PIGT	2.981	5	0.008122	208.237	22	100
																				ENSG00000124198	ARFGEF2	0.1	2	0.000219863	17.5316	2	0
																				ENSG00000124205	EDN3	0.981065	15	0.0130515	46.8526	4	62.8289
																				ENSG00000124212	PTGIS	0.139601	10	0.00505521	192.763	1	0
																				ENSG00000124215	CDH26	0.440789	11	0.00256493	Not found	12	88.6105
																				ENSG00000124232	RBPJL	0.48233	3	0.0039946	15.1526	7	85.9073
																				ENSG00000124256	ZBP1	0.518293	5	0.0066842	6.33158	9	0
																				ENSG00000124279	FASTKD3	0.341667	4	0.00181648	47.9632	7	91.1011
																				ENSG00000124333	VAMP7	1.69064	0	Not found	209.379	2	100
																				ENSG00000124343	XG	0.21372	2	Not found	Not found	2	44.1624
																				ENSG00000124356	STAMBP	0.198347	0	0.000486682	137.611	8	76.7059
																				ENSG00000124391	IL17C	1.0557	1	0.00568296	Not found	1	0
																				ENSG00000124449	IRGC	0	2	0.0073269	Not found	1	0
																				ENSG00000124486	USP9X	0.186047	0	Not found	286.784	13	83.7182
																				ENSG00000124507	PACSIN1	0.146993	1	0.00126792	Not found	5	0
																				ENSG00000124731	TREM1	2.06977	2	0.0025143	78.1737	4	100
																				ENSG00000124749	COL21A1	0.120968	6	0.00145674	75.9737	7	57.0686
																				ENSG00000124766	SOX4	2.5464	0	8.75085e-05	238.353	0	0
																				ENSG00000124767	GLO1	0.126697	5	0.00054816	449.342	4	71.3514
																				ENSG00000124802	EEF1E1	0	0	0.000141641	119.974	4	100
																				ENSG00000124827	GCM2	0.659091	4	0.00235909	12	3	58.1854
																				ENSG00000124882	EREG	0.117919	0	0.000340027	9.24737	3	100
																				ENSG00000125124	BBS2	0.201923	9	4.67919e-05	Not found	11	0
																				ENSG00000125255	SLC10A2	0.232955	1	0.00596636	32.1474	1	0
																				ENSG00000125266	EFNB2	0	0	0.00554818	125.137	1	78.3186
																				ENSG00000125354	"SEPT6"	0.684211	12	Not found	123.768	17	62.6998
																				ENSG00000125398	SOX9	0	1	0.000227034	170.105	1	0
																				ENSG00000125450	NUP85	0.219178	1	0.000343887	Not found	7	0
																				ENSG00000125492	BARHL1	0	0	0.00262461	Not found	1	0
																				ENSG00000125498	KIR2DL1	0.585259	20	0.000630201	Not found	0	0
																				ENSG00000125686	MED1	1.04478	5	3.13214e-06	93.8632	7	93.7163
																				ENSG00000125733	TRIP10	0.0434783	2	0.0103722	Not found	12	24.7508
																				ENSG00000125755	SYMPK	0.880409	0	0.000281905	Not found	12	0
																				ENSG00000125788	DEFB126	0.477239	0	Not found	38.8316	1	0
																				ENSG00000125810	CD93	0.465686	5	0.00199872	285.9	1	87.7489
																				ENSG00000125813	PAX1	0.128906	3	0.00130996	47.8105	1	89.2857
																				ENSG00000125818	PSMF1	1.36735	16	0.00154953	166.047	7	86.7424
																				ENSG00000125823	CSTL1	2.36	5	0.00136712	Not found	2	100
																				ENSG00000125826	RBCK1	0.0533333	2	0.00333633	199.9	17	78.2274
																				ENSG00000125848	FLRT3	0	4	Not found	52.7947	3	0
																				ENSG00000125850	OVOL2	0.109018	0	0.00271707	56.5368	2	0
																				ENSG00000125863	MKKS	2.94643	16	0.000794444	143.363	6	100
																				ENSG00000125931	CITED1	2.13587	3	Not found	79.7947	8	100
																				ENSG00000125965	GDF5	1.50746	3	6.88381e-05	22.4895	0	60.757
																				ENSG00000125968	ID1	0	6	8.63238e-05	8.71579	1	0
																				ENSG00000126003	PLAGL2	0.15873	1	2.32751e-05	85.3579	5	63.1791
																				ENSG00000126016	AMOT	0.105747	0	Not found	46.9421	8	53.8162
																				ENSG00000126067	PSMB2	0.240964	0	9.72902e-06	428.126	6	0
																				ENSG00000126217	MCF2L	0.390947	1	0.00100518	240.116	2	49.6681
																				ENSG00000126233	SLURP1	0	2	0.000653069	15.4632	1	0
																				ENSG00000126243	LRFN3	0.0858896	0	Not found	28.3211	1	0
																				ENSG00000126249	PDCD2L	0.456647	0	1.12703e-05	Not found	4	0
																				ENSG00000126259	KIRREL2	1.46667	9	0.000324574	Not found	4	92.9478
																				ENSG00000126351	THRA	0	4	0.000373814	73.8842	7	64.9695
																				ENSG00000126432	PRDX5	0.901961	11	0.000307405	Not found	8	100
																				ENSG00000126453	BCL2L12	0.559748	2	4.1715e-05	Not found	6	0
																				ENSG00000126456	IRF3	0.637427	5	4.78545e-05	Not found	7	0
																				ENSG00000126500	FLRT1	1.04946	0	Not found	69.1526	0	100
																				ENSG00000126562	WNK4	0.254098	0	4.95454e-05	Not found	4	69.0524
																				ENSG00000126581	BECN1	0.15873	0	0.000155074	157.474	13	57.4279
																				ENSG00000126583	PRKCG	0.304	0	0.00300525	Not found	4	0
																				ENSG00000126602	TRAP1	0.102703	6	0.00118736	192.689	6	100
																				ENSG00000126709	IFI6	0.605263	0	0.000468359	103.974	3	100
																				ENSG00000126759	CFP	0.541284	5	Not found	31.9789	3	0
																				ENSG00000126821	SGPP1	0.342105	0	2.6205e-05	96.0526	1	0
																				ENSG00000126858	RHOT1	0.0469799	1	4.31537e-05	174.842	9	100
																				ENSG00000126878	AIF1L	0.218182	0	Not found	Not found	13	50
																				ENSG00000127083	OMD	0.452632	0	Not found	56.8368	1	71.8009
																				ENSG00000127084	FGD3	1.05243	2	0.000650617	Not found	6	77.9614
																				ENSG00000127124	HIVEP3	0.326667	8	0.0013538	29.0579	2	41.6874
																				ENSG00000127241	MASP1	0.248408	15	0.00258827	38.2789	6	86.7143
																				ENSG00000127334	DYRK2	0	0	0.000347749	28.1632	4	86.711
																				ENSG00000127445	PIN1	0	0	0.000139217	73.3737	10	39.0244
																				ENSG00000127527	EPS15L1	0.142157	0	0.000155298	90.5368	4	49.6158
																				ENSG00000127666	TICAM1	0.0996885	3	0.000337045	25.8579	1	70.9559
																				ENSG00000127743	IL17B	0.117949	0	3.78992e-05	3.03158	1	100
																				ENSG00000127863	TNFRSF19	0.352273	4	0.00274245	Not found	6	0
																				ENSG00000127922	SHFM1	0	2	1.72685e-05	2.55789	1	0
																				ENSG00000127946	HIP1	0.454545	1	0.00181897	37.5	2	0
																				ENSG00000127954	STEAP4	0.188034	0	4.02082e-05	12.7263	3	100
																				ENSG00000128016	ZFP36	0.132743	4	Not found	Not found	2	0
																				ENSG00000128185	DGCR6L	0.289308	6	7.69614e-05	143.863	0	74.2081
																				ENSG00000128191	DGCR8	0	4	0.000174395	44.3684	8	47.9328
																				ENSG00000128218	VPREB3	0.439024	0	0.0123229	42.1211	2	0
																				ENSG00000128228	SDF2L1	0.164502	3	0.00533308	140.137	2	82.8829
																				ENSG00000128271	ADORA2A	0.0572917	2	0.000107673	50.7368	4	100
																				ENSG00000128322	IGLL1	0.506522	6	0.00096141	35.5263	3	100
																				ENSG00000128335	APOL2	0.764706	8	0.012155	41.4947	10	0
																				ENSG00000128340	RAC2	0.371508	0	0.00211321	531.395	4	0
																				ENSG00000128463	TMEM85	0.728571	2	0.000396015	Not found	10	0
																				ENSG00000128512	DOCK4	0.0227273	0	0.00348021	152.421	3	90.9046
																				ENSG00000128536	CDHR3	0.396907	2	Not found	Not found	6	0
																				ENSG00000128567	PODXL	0.75188	5	0.00406496	139.979	5	70.483
																				ENSG00000128602	SMO	0.25	0	0.000715711	15.6684	3	0
																				ENSG00000128606	LRRC17	0.364706	2	Not found	58.8368	3	79.8834
																				ENSG00000128789	PSMG2	0.265896	1	0.000128628	478.953	5	100
																				ENSG00000128802	GDF2	0.031339	0	0.00699747	25.9789	1	79.0698
																				ENSG00000128918	ALDH1A2	0.128378	3	0.000375116	142.458	2	0
																				ENSG00000128965	CHAC1	0.388889	0	Not found	28.1421	0	100
																				ENSG00000129009	ISLR	0.187215	0	0.00289869	86.3737	3	100
																				ENSG00000129048	CCRL1	0.5	0	Not found	19.1368	0	100
																				ENSG00000129071	MBD4	0.196721	7	0.000518196	123.453	10	36.5019
																				ENSG00000129084	PSMA1	0	2	5.26877e-05	564.1	9	80.7407
																				ENSG00000129219	PLD2	0.180791	8	0.00838328	97.5895	7	85.3319
																				ENSG00000129221	AIPL1	0.0582878	5	0.00887138	34.6105	7	70.4615
																				ENSG00000129235	TXNDC17	0	0	Not found	Not found	4	100
																				ENSG00000129351	ILF3	0.207792	14	0.000108194	261.111	12	58.914
																				ENSG00000129355	CDKN2D	0	0	0.000221296	50.5368	1	100
																				ENSG00000129450	SIGLEC9	0.515571	12	0.00765916	Not found	2	0
																				ENSG00000129465	RIPK3	0.308411	2	0.00310896	Not found	4	49.5726
																				ENSG00000129515	SNX6	0.142857	0	5.07613e-05	91.5105	3	78.2979
																				ENSG00000129521	EGLN3	0	3	0.000303075	64.2737	3	78.7172
																				ENSG00000129673	AANAT	0.192607	0	0.000382409	Not found	3	0
																				ENSG00000129675	ARHGEF6	0.486239	2	Not found	137.011	5	79.6954
																				ENSG00000129910	CDH15	0.115854	2	7.13634e-05	61.5579	1	0
																				ENSG00000129925	TMEM8A	0.0969828	7	Not found	77.5368	0	100
																				ENSG00000129988	LBP	0.55618	19	0.00515039	240.684	2	100
																				ENSG00000129993	CBFA2T3	0.105603	4	0.00182539	70.8947	6	62.0879
																				ENSG00000130147	SH3BP4	2.08029	2	0.00358144	Not found	10	0
																				ENSG00000130158	DOCK6	2.05369	6	0.00071732	80.5474	13	0
																				ENSG00000130164	LDLR	0.108647	18	0.00157489	386.432	8	0
																				ENSG00000130202	PVRL2	0.153846	2	0.00290852	Not found	5	0
																				ENSG00000130208	APOC1	0.484375	0	Not found	Not found	4	0
																				ENSG00000130287	NCAN	0.559633	6	0.000567548	88.9316	2	0
																				ENSG00000130309	GLT25D1	0.0188679	0	0.000423868	178.926	6	80.8989
																				ENSG00000130363	RSPH3	0.8	5	0.000213482	Not found	6	31.8087
																				ENSG00000130368	MAS1	1.60274	0	0.00237175	53.5789	0	87.7301
																				ENSG00000130385	BMP15	0.915663	0	Not found	60.6368	1	0
																				ENSG00000130396	MLLT4	0.193277	1	0.000271566	7.68421	21	63.3605
																				ENSG00000130402	ACTN4	0	3	0.000116987	Not found	9	0
																				ENSG00000130475	FCHO1	0.254072	1	0.00317543	23.2211	11	70.8609
																				ENSG00000130477	UNC13A	0.117647	1	0.00406831	7.96842	2	0
																				ENSG00000130479	MAP1S	0.0540541	0	0.000724941	77.0053	5	0
																				ENSG00000130508	PXDN	0.102439	0	0.00185805	138.579	12	0
																				ENSG00000130513	GDF15	0.371429	9	0.00302819	100.563	2	0
																				ENSG00000130595	TNNT3	0.268868	0	0.00131299	Not found	5	35.8974
																				ENSG00000130598	TNNI2	0.0672609	0	0.0101862	16.7474	2	0
																				ENSG00000130635	COL5A1	0.309963	2	0.00454879	110.953	15	14.3672
																				ENSG00000130643	CALY	0.109091	0	0.000121201	109.747	5	100
																				ENSG00000130706	ADRM1	0.0654762	4	0.00138699	Not found	13	0
																				ENSG00000130723	PRRC2B	0.343284	6	Not found	Not found	14	51.1034
																				ENSG00000130758	MAP3K10	0.0206186	1	0.00132298	Not found	5	0
																				ENSG00000130762	ARHGEF16	0.22049	4	0.00052516	58.3737	3	80.2281
																				ENSG00000130775	C1orf38	0.619469	0	0.00169797	131.579	10	75.9513
																				ENSG00000130787	HIP1R	0.206349	0	0.00017928	261.716	9	0
																				ENSG00000130827	PLXNA3	0.12069	0	Not found	76.2632	15	93.4829
																				ENSG00000130830	MPP1	0.0653595	4	Not found	249.368	13	71.3693
																				ENSG00000130881	LRP3	0.0956522	4	0.00134761	Not found	3	0
																				ENSG00000130939	UBE4B	0.157143	2	0.000290599	200.7	12	64.3564
																				ENSG00000131013	PPIL4	0.207965	0	0.00021569	Not found	4	0
																				ENSG00000131015	ULBP2	0.645551	3	0.00128042	Not found	0	0
																				ENSG00000131019	ULBP3	0.616056	0	0.00189301	Not found	2	77.551
																				ENSG00000131068	DEFB118	1.65957	0	0.00012563	Not found	0	0
																				ENSG00000131080	EDA2R	1.42667	7	Not found	17.7842	6	76.5101
																				ENSG00000131089	ARHGEF9	0.429319	0	Not found	77.9421	2	65.4701
																				ENSG00000131094	C1QL1	0.175824	2	0.00159493	88.6526	1	80.3089
																				ENSG00000131142	CCL25	1.15854	3	0.00307292	25.3263	2	61.2245
																				ENSG00000131236	CAP1	0.846154	14	0.000401821	Not found	8	86.3445
																				ENSG00000131238	PPT1	0.376344	0	0.000885048	7.97368	5	100
																				ENSG00000131242	RAB11FIP4	0	0	0.00246926	Not found	8	36.8339
																				ENSG00000131467	PSME3	0	2	0.000167628	277.316	11	100
																				ENSG00000131471	AOC3	0.126761	14	0.000442111	101.711	6	0
																				ENSG00000131477	RAMP2	0.325052	0	0.00158947	14.9158	1	77.2727
																				ENSG00000131558	EXOC4	0.0631579	1	0.00025785	Not found	5	72.5738
																				ENSG00000131653	TRAF7	0.0223881	1	0.0002986	Not found	9	95.082
																				ENSG00000131668	BARX1	0	0	8.62502e-05	13.4632	2	0
																				ENSG00000131697	NPHP4	0.402367	8	0.000677523	44.5526	3	55.4656
																				ENSG00000131724	IL13RA1	0.65	5	Not found	188.705	4	86.3118
																				ENSG00000131746	TNS4	1.37838	2	0.00480513	7.09474	5	0
																				ENSG00000131791	PRKAB2	1.05556	1	0.000161997	52.6053	4	0
																				ENSG00000131871	AC023024.1	0.207317	0	Not found	Not found	5	0
																				ENSG00000131899	LLGL1	0.176471	0	0.00173755	4.58421	3	85.446
																				ENSG00000131931	THAP1	0	0	Not found	33.7105	2	0
																				ENSG00000131979	GCH1	0	0	0.000420511	129.226	4	66.6667
																				ENSG00000132005	RFX1	2.02094	2	0.000377073	55.5368	4	79.6939
																				ENSG00000132185	FCRLA	0.679012	3	0.00626531	Not found	7	85.8407
																				ENSG00000132205	EMILIN2	0.235573	2	0.0227075	Not found	1	62.5378
																				ENSG00000132323	ILKAP	0	3	0.000126815	Not found	8	0
																				ENSG00000132356	AC008810.1	0	2	4.08034e-05	37.2105	9	66.2207
																				ENSG00000132357	CARD6	0.954545	5	0.000582995	Not found	1	25.7143
																				ENSG00000132507	EIF5A	0	0	0.000324009	Not found	2	0
																				ENSG00000132514	CLEC10A	0.366972	4	0.0192269	36.0947	6	0
																				ENSG00000132530	XAF1	2.73458	4	0.00291631	28.4842	17	47.0032
																				ENSG00000132581	SDF2	0.0867925	0	7.53573e-06	149.926	7	75.9434
																				ENSG00000132589	FLOT2	0	0	0.000354602	312.032	3	93.1818
																				ENSG00000132612	VPS4A	0.126904	0	0.000685044	161.4	2	0
																				ENSG00000132639	SNAP25	0	10	0.00609622	333.721	11	37.6812
																				ENSG00000132664	POLR3F	0	2	0.000222901	34.0842	3	0
																				ENSG00000132669	RIN2	0.384615	3	0.01411	163.989	4	68.5714
																				ENSG00000132692	BCAN	1.1087	14	0.00731218	187.637	12	59.3779
																				ENSG00000132694	ARHGEF11	0.409836	4	0.000365403	95.0263	8	0
																				ENSG00000132702	HAPLN2	0.355769	0	0.00016859	42.6316	15	0
																				ENSG00000132704	FCRL2	0.851852	0	0.000339659	29.7895	6	0
																				ENSG00000132792	CTNNBL1	0	2	0.000266003	55.3316	3	60.989
																				ENSG00000132824	SERINC3	0.0549451	2	2.04092e-05	613.074	7	100
																				ENSG00000132842	AP3B1	0.428571	3	0.000204269	196.705	2	0
																				ENSG00000132855	ANGPTL3	0.913043	0	Not found	62.0474	3	52.4946
																				ENSG00000132963	POMP	0	0	0.00086581	667.421	6	0
																				ENSG00000133026	MYH10	0	0	0.000273119	464.5	13	42.0921
																				ENSG00000133055	MYBPH	0.944444	0	0.00284286	Not found	1	0
																				ENSG00000133134	BEX2	0.246269	3	Not found	Not found	4	0
																				ENSG00000133135	RNF128	0.389658	1	Not found	91.9211	4	71.3287
																				ENSG00000133246	PRAM1	0.279188	6	0.00589213	Not found	1	12.8167
																				ENSG00000133317	LGALS12	0.344262	0	0.0120418	Not found	4	100
																				ENSG00000133318	RTN3	0.393162	15	9.16264e-06	120.926	11	89.6624
																				ENSG00000133401	PDZD2	0.401235	6	0.00508218	109.1	8	71.6106
																				ENSG00000133460	SLC2A11	0.15534	3	0.00277055	16.7526	12	93.1099
																				ENSG00000133800	LYVE1	0.344037	3	Not found	214.016	1	0
																				ENSG00000133884	DPF2	0	1	9.05577e-05	74.5895	5	40.8163
																				ENSG00000133895	MEN1	0.123529	35	0.000122161	120.616	9	81.962
																				ENSG00000134013	LOXL2	0.903625	6	0.00299634	185.479	7	0
																				ENSG00000134070	IRAK2	0.3125	1	0.00257583	Not found	1	0
																				ENSG00000134086	VHL	0.292683	12	0.000220395	9.22105	3	0
																				ENSG00000134115	CNTN6	0.248062	2	0.00640287	15.9053	5	0
																				ENSG00000134121	CHL1	0.128405	4	0.00625567	54.0579	10	78.0408
																				ENSG00000134215	VAV3	0.111842	8	0.00129939	121.242	2	0
																				ENSG00000134243	SORT1	0.226891	3	1.64464e-05	147.037	4	0
																				ENSG00000134247	PTGFRN	0.317829	3	0.00424886	Not found	2	0
																				ENSG00000134248	HBXIP	0.145833	3	0.000272811	494.447	5	100
																				ENSG00000134256	CD101	0.635135	13	Not found	31.8	2	96.4775
																				ENSG00000134258	VTCN1	0.867769	0	0.00263392	25.0211	4	100
																				ENSG00000134318	ROCK2	0.25974	1	0.000100985	100.232	9	0
																				ENSG00000134389	CFHR5	0.553846	2	0.000410262	Not found	0	0
																				ENSG00000134398	ERN2	0.435484	0	0.0146447	44.6737	6	89.9487
																				ENSG00000134489	HRH4	0.590909	2	0.00167107	25.4684	1	0
																				ENSG00000134516	DOCK2	0.113208	3	0.0032801	45.5684	6	83.9432
																				ENSG00000134569	LRP4	0.12766	0	7.68582e-05	83.4	10	75.141
																				ENSG00000134571	MYBPC3	0.0918367	16	0.0010866	144.137	11	91.7647
																				ENSG00000134602	AL109749.1	0.158537	3	0.000699009	Not found	12	0
																				ENSG00000134627	PIWIL4	0.348837	3	0.00183477	Not found	3	100
																				ENSG00000134684	YARS	0.144928	2	1.56589e-05	282.968	6	87.7127
																				ENSG00000134853	PDGFRA	0.112903	0	0.00130412	307.405	9	0
																				ENSG00000134873	CLDN10	0	2	0.0044215	Not found	4	86.0262
																				ENSG00000134897	BIVM	0.180095	0	0.00195191	Not found	18	0
																				ENSG00000134899	ERCC5	0.166667	24	0.0037139	63.0684	7	57.4434
																				ENSG00000134917	ADAMTS8	0.305134	1	0.00172976	18.1316	4	0
																				ENSG00000134982	APC	0.230769	8	0.000181665	63.4895	3	33.6146
																				ENSG00000135018	UBQLN1	0.126984	4	0.000148077	Not found	5	91.6949
																				ENSG00000135047	CTSL1	0	4	0.00061192	358.705	15	49.1018
																				ENSG00000135077	HAVCR2	0.725888	1	0.000671206	Not found	4	0
																				ENSG00000135111	TBX3	0.0745342	10	0.00189121	127.737	2	70.8333
																				ENSG00000135124	P2RX4	0	6	0.000769402	135.821	9	100
																				ENSG00000135250	SRPK2	0.611111	8	5.69793e-05	130.526	6	58.7143
																				ENSG00000135318	NT5E	1.10256	3	0.000252083	54.2842	3	88.3333
																				ENSG00000135324	MRAP2	0.0734266	1	Not found	Not found	1	0
																				ENSG00000135333	EPHA7	0.0793651	4	0.00167087	8.62105	4	0
																				ENSG00000135334	AKIRIN2	0	1	Not found	25.5947	2	57.8431
																				ENSG00000135341	MAP3K7	0	4	0.000149108	137.974	7	0
																				ENSG00000135409	AMHR2	3.25352	1	0.00051012	11.3895	4	84.1336
																				ENSG00000135424	ITGA7	0.202454	7	0.000771952	128.032	11	91.0256
																				ENSG00000135451	TROAP	0.490566	1	0.000654815	Not found	9	70.3818
																				ENSG00000135472	FAIM2	0	1	0.00498814	131.847	3	87.3817
																				ENSG00000135476	ESPL1	0.247312	10	0.000151335	71.9105	10	83.6303
																				ENSG00000135503	ACVR1B	0	3	0.000285834	321.6	3	0
																				ENSG00000135587	SMPD2	0.429907	4	1.93101e-05	5.41053	6	0
																				ENSG00000135605	TEC	0.123077	1	0.00126662	4.63684	6	55.6962
																				ENSG00000135622	SEMA4F	0.395833	2	0.000608861	82.7263	0	92.2078
																				ENSG00000135899	SP110	0.690722	47	0.00512935	Not found	7	0
																				ENSG00000135903	PAX3	0	21	0.00343775	Not found	0	0
																				ENSG00000135905	DOCK10	0.101562	1	0.00159966	41.9474	3	0
																				ENSG00000135960	EDAR	0.0652174	1	0.0028406	90.4421	1	74.0088
																				ENSG00000135966	TGFBRAP1	0.139241	2	0.000507815	19.5421	2	100
																				ENSG00000136011	STAB2	0.210938	9	0.00694191	61.6421	5	91.3087
																				ENSG00000136040	PLXNC1	0.0882353	5	0.00353134	129.542	0	0
																				ENSG00000136048	DRAM1	0	1	Not found	157.405	2	0
																				ENSG00000136099	PCDH8	0.146667	9	7.74146e-05	22.0263	3	0
																				ENSG00000136108	CKAP2	0.631944	2	6.21483e-05	69.9526	5	33.6574
																				ENSG00000136110	LECT1	0.394366	4	0.00068222	71.5	3	72.8358
																				ENSG00000136153	LMO7	0.284483	6	0.00120539	19.9947	10	49.7633
																				ENSG00000136193	SCRN1	0.434555	1	0.000297518	322.358	5	0
																				ENSG00000136231	IGF2BP3	0	1	0.00107549	44.7316	2	85.5172
																				ENSG00000136235	GPNMB	0.310606	4	0.000181582	404.684	13	0
																				ENSG00000136267	DGKB	0.0540541	2	0.00294191	13.0789	1	0
																				ENSG00000136270	TBRG4	0.131579	19	0.00106609	26.6316	23	100
																				ENSG00000136279	DBNL	0.106061	2	4.67942e-05	Not found	11	35.9629
																				ENSG00000136280	CCM2	0.0704225	5	0.000222224	Not found	28	69.7425
																				ENSG00000136297	MMD2	0	1	0.00143043	Not found	3	0
																				ENSG00000136305	CIDEB	0.493506	1	0.000194829	181.3	0	80.9091
																				ENSG00000136352	NKX2-1	0.170455	2	0.00252356	67.3	2	72.8495
																				ENSG00000136425	CIB2	0	1	0.000359509	94.8737	6	0
																				ENSG00000136436	CALCOCO2	0.572174	6	2.01357e-05	321.721	11	0
																				ENSG00000136451	VEZF1	0.291925	1	0.00131602	197.332	1	64.3678
																				ENSG00000136531	SCN2A	0.303057	5	0.00081769	21.4316	5	0
																				ENSG00000136573	BLK	0.335982	1	0.0053276	18.1053	7	80.0395
																				ENSG00000136631	VPS45	0.126984	1	1.42928e-05	123.221	10	0
																				ENSG00000136653	RASSF5	0.464716	4	0.00199447	Not found	6	0
																				ENSG00000136688	IL36G	0.259414	1	6.02632e-05	25.8947	2	100
																				ENSG00000136694	IL36A	0.168367	3	0.00030718	26.6789	0	100
																				ENSG00000136695	IL36RN	0.84	2	0.00113571	32.6632	2	100
																				ENSG00000136697	IL1F10	0.802934	4	0.0141457	Not found	2	100
																				ENSG00000136717	BIN1	0	10	0.00256489	317.989	16	50.1543
																				ENSG00000136732	GYPC	0.528953	2	0.0148528	263.353	4	0
																				ENSG00000136813	KIAA0368	0.225	0	0.000157268	137.084	12	100
																				ENSG00000136854	STXBP1	0	2	6.69091e-05	444.584	3	0
																				ENSG00000136878	USP20	0.0708955	2	0.00170064	55.2105	9	75.7377
																				ENSG00000136930	PSMB7	0.160714	3	0.000105695	415.105	6	100
																				ENSG00000136933	RABEPK	0.163522	8	8.94499e-05	113.505	11	82.3056
																				ENSG00000136936	XPA	0.275362	3	4.84791e-06	61.6053	2	31.6981
																				ENSG00000136986	DERL1	0	2	0.00103195	129.063	4	83.7302
																				ENSG00000137033	IL33	0.455882	1	0.000461144	49.2053	1	42.0664
																				ENSG00000137078	SIT1	0	1	0.0151384	36.5947	4	0
																				ENSG00000137103	TMEM8B	0.333333	1	Not found	88.5263	14	93.245
																				ENSG00000137133	HINT2	0	1	0.000283067	Not found	6	0
																				ENSG00000137251	TINAG	0.32381	5	0.00145654	Not found	5	41.8079
																				ENSG00000137275	RIPK1	0.163934	3	0.00306994	51.6	4	74.4048
																				ENSG00000137331	IER3	0.808143	3	0.000737156	263.053	1	48.2353
																				ENSG00000137337	MDC1	0.837758	1	0.000244348	90.0737	11	34.5673
																				ENSG00000137393	RNF144B	0	1	0.00265051	Not found	5	100
																				ENSG00000137409	MTCH1	0.385321	3	0.00675968	14.7263	12	91.5601
																				ENSG00000137413	TAF8	0.622078	1	0.00575819	Not found	8	0
																				ENSG00000137478	FCHSD2	0	1	3.31123e-05	77.0895	1	0
																				ENSG00000137492	PRKRIR	0	6	0.00014767	195.2	0	0
																				ENSG00000137496	IL18BP	0.221698	4	0.000357299	Not found	7	100
																				ENSG00000137501	SYTL2	1.07937	13	0.000266357	29.3684	19	62.4164
																				ENSG00000137575	SDCBP	0	11	4.25302e-05	Not found	14	0
																				ENSG00000137642	SORL1	0.118367	5	0.00156015	441.468	4	0
																				ENSG00000137707	BTG4	0.0696721	1	0.00114251	12.7158	3	0
																				ENSG00000137757	CASP5	1.09412	6	0.0100474	18.2105	2	82.5776
																				ENSG00000137766	UNC13C	1.15079	5	0.0022955	Not found	2	88.3308
																				ENSG00000137776	SLTM	0	3	7.13838e-05	153.932	18	47.0487
																				ENSG00000137804	NUSAP1	0.891566	2	4.01639e-06	110.074	12	0
																				ENSG00000137809	ITGA11	0.137615	7	0.0097458	Not found	4	100
																				ENSG00000137824	FAM82A2	0	1	Not found	227.074	11	53.5503
																				ENSG00000137831	UACA	1.23077	2	0.000142593	Not found	6	67.2515
																				ENSG00000137834	SMAD6	0.0773994	1	0.00282925	33.2263	0	56.3291
																				ENSG00000137857	DUOX1	0.145251	8	0.00107399	Not found	10	93.2345
																				ENSG00000137875	BCL2L10	0.295082	2	0.0033859	5.92632	1	100
																				ENSG00000137942	FNBP1L	0.0864198	2	0.000105099	83.1474	0	24.2928
																				ENSG00000137959	IFI44L	0.69863	5	0.00027264	41.6211	12	100
																				ENSG00000137965	IFI44	0.566138	2	0.00161753	65.6474	6	100
																				ENSG00000137975	CLCA2	0.816901	3	0.00262563	43.9579	3	0
																				ENSG00000138002	IFT172	0.20339	2	1.58606e-07	Not found	10	0
																				ENSG00000138028	CGREF1	1.94366	7	0.000119736	53.2316	2	54.3046
																				ENSG00000138080	EMILIN1	0.383178	2	3.03947e-05	58.3842	4	86.4307
																				ENSG00000138161	CUZD1	0.260317	1	0.000192951	43.4474	9	86.6171
																				ENSG00000138190	EXOC6	0.149425	4	0.00011676	Not found	10	39.8649
																				ENSG00000138193	PLCE1	0.397849	1	0.000796152	24.3158	2	66.5653
																				ENSG00000138376	BARD1	0.303797	8	0.00116646	23.4211	6	0
																				ENSG00000138379	MSTN	0.255814	3	0.0010455	3.66316	1	0
																				ENSG00000138398	PPIG	0.209375	2	0.000109229	176.021	3	21.7219
																				ENSG00000138399	FASTKD1	0.236111	4	0.000171207	76.9053	7	100
																				ENSG00000138606	SHF	0.266272	1	0.000412105	41.5368	8	41.2727
																				ENSG00000138613	APH1B	0	1	0.00139851	171.837	8	100
																				ENSG00000138623	SEMA7A	0.343023	1	0.00108832	70.1053	2	81.2594
																				ENSG00000138629	UBL7	0.0457746	2	3.57571e-05	Not found	11	89.7638
																				ENSG00000138650	PCDH10	0.0830189	2	0.000746987	Not found	1	78.6538
																				ENSG00000138686	BBS7	0.222222	2	1.13775e-05	Not found	6	0
																				ENSG00000138696	BMPR1B	0.285714	2	0.000944172	15.2632	2	0
																				ENSG00000138722	MMRN1	0.440476	8	0.00048915	29.5684	2	76.8797
																				ENSG00000138760	SCARB2	0.155039	1	0.00927711	158.195	4	0
																				ENSG00000138772	ANXA3	0.219136	4	0.0031312	116.042	6	0
																				ENSG00000138794	CASP6	0.09375	7	0.00142577	46.2684	6	0
																				ENSG00000138964	PARVG	0.105398	4	0.00786056	Not found	11	90.3614
																				ENSG00000139132	FGD4	0.352941	1	0.00159759	Not found	4	66.4557
																				ENSG00000139178	C1RL	0.291892	1	0.00060245	80.6947	6	0
																				ENSG00000139182	CLSTN3	0.328482	3	0.00080549	44.9474	14	0
																				ENSG00000139187	KLRG1	0.282486	1	Not found	99.4632	3	100
																				ENSG00000139192	TAPBPL	0.13141	12	0.00491048	58.4842	0	100
																				ENSG00000139211	AMIGO2	0	1	0.00167462	158.995	3	0
																				ENSG00000139219	COL2A1	0.445161	8	0.00281003	102.547	5	39.7463
																				ENSG00000139263	LRIG3	0.132075	1	0.00270623	Not found	4	89.0179
																				ENSG00000139289	PHLDA1	0	2	Not found	200.874	1	37.0647
																				ENSG00000139318	DUSP6	0.068323	11	0.00276917	274.063	5	100
																				ENSG00000139323	POC1B	0.5	1	0.000477926	Not found	0	100
																				ENSG00000139567	ACVRL1	0	8	0.00109596	26.3737	4	93.6508
																				ENSG00000139625	MAP3K12	0.180328	1	0.000110404	103.605	8	0
																				ENSG00000139636	LMBR1L	1.01587	2	6.7727e-05	108.453	22	100
																				ENSG00000139644	TMBIM6	0.135647	1	Not found	868.1	8	100
																				ENSG00000139719	VPS33A	0	1	5.89089e-05	23.3789	9	0
																				ENSG00000139842	CUL4A	0	2	0.000538487	115.253	13	89.0909
																				ENSG00000139880	CDH24	1.56557	2	0.000636273	Not found	4	95.122
																				ENSG00000139921	TMX1	0.303571	3	Not found	241.505	2	0
																				ENSG00000140022	STON2	0.410256	3	0.000933286	Not found	3	0
																				ENSG00000140030	GPR65	1.33333	4	0.000920606	35.7895	1	100
																				ENSG00000140043	PTGR2	0	1	0.000147328	Not found	5	100
																				ENSG00000140279	DUOX2	0.230263	6	0.00125974	33.4421	5	92.2531
																				ENSG00000140368	PSTPIP1	0.126943	7	0.00085664	47.1421	6	46.0957
																				ENSG00000140463	BBS4	0	6	0.000144899	54.5895	9	91.5385
																				ENSG00000140465	CYP1A1	0.0857143	14	0.00042138	50.1579	2	100
																				ENSG00000140511	HAPLN3	0.115023	1	0.00225419	Not found	5	78.6704
																				ENSG00000140525	FANCI	0.329897	3	0.000157153	44.6632	10	0
																				ENSG00000140545	MFGE8	0.223684	4	0.0094347	111.068	13	0
																				ENSG00000140600	SH3GL3	0.0783133	1	0.00103337	195.889	5	0
																				ENSG00000140675	SLC5A2	0.182243	1	6.43806e-05	Not found	6	0
																				ENSG00000140682	TGFB1I1	0	2	8.46772e-05	179.2	11	77.453
																				ENSG00000140749	IGSF6	0.100478	2	Not found	45.9789	0	0
																				ENSG00000140835	CHST4	0.330189	1	9.76296e-05	84.0842	2	0
																				ENSG00000140932	CMTM2	0.566474	2	0.000314821	Not found	2	0
																				ENSG00000140937	CDH11	0.13913	9	0.000720895	224.984	15	0
																				ENSG00000140945	CDH13	0.561702	3	0.0122444	Not found	2	92.775
																				ENSG00000140955	ADAD2	0.169154	2	0.0072407	Not found	1	93.1507
																				ENSG00000140968	IRF8	0.203731	1	0.00802361	134.179	7	83.6066
																				ENSG00000140983	RHOT2	0.118483	5	0.000434384	155.753	33	94.0226
																				ENSG00000141040	ZNF287	0.181818	1	0.00362232	19.7	6	17.8571
																				ENSG00000141293	SKAP1	0.197368	1	0.000161703	120.389	6	22.7778
																				ENSG00000141316	SPACA3	0.462762	2	0.212406	Not found	4	0
																				ENSG00000141448	GATA6	0.270142	2	0.0021061	101.021	2	0
																				ENSG00000141458	NPC1	0.556701	14	0.000353816	159.753	13	100
																				ENSG00000141480	ARRB2	0.0647059	2	0.00123337	74.3	8	79.8578
																				ENSG00000141503	MINK1	0.16129	4	0.000188095	51.5368	15	49.0307
																				ENSG00000141522	ARHGDIA	0	3	Not found	546.774	11	49.7561
																				ENSG00000141527	CARD14	0.191964	4	0.00334797	Not found	9	56.092
																				ENSG00000141574	SECTM1	2.76007	1	0.00424581	120.574	11	0
																				ENSG00000141646	SMAD4	0	5	7.73089e-05	118.663	10	82.821
																				ENSG00000141756	FKBP10	0.336364	1	0.00014472	18.9211	12	85.138
																				ENSG00000141977	CIB3	0.0612745	1	0.000368078	Not found	0	0
																				ENSG00000141985	SH3GL1	0.109375	1	1.84443e-05	77.9158	2	0
																				ENSG00000142089	IFITM3	1.02206	4	0.00604784	1788.42	0	100
																				ENSG00000142102	ATHL1	0.221719	1	0.00240733	34.6316	12	0
																				ENSG00000142156	COL6A1	0.116197	6	0.000986271	762.168	5	0
																				ENSG00000142166	IFNAR1	0.298246	4	0.000266034	47.5	3	88.7097
																				ENSG00000142173	COL6A2	0.0240964	18	0.00152539	334.211	8	65.9804
																				ENSG00000142178	SIK1	0.0691057	3	Not found	290.663	3	0
																				ENSG00000142224	IL19	0.809129	2	0.00273028	Not found	1	0
																				ENSG00000142330	CAPN10	0.281457	19	0.00061354	Not found	17	0
																				ENSG00000142405	NLRP12	0.402597	2	0.0031213	Not found	4	0
																				ENSG00000142507	PSMB6	0.115385	1	0.00243936	322.863	4	100
																				ENSG00000142512	SIGLEC10	0.341772	3	0.000975646	Not found	7	0
																				ENSG00000142627	EPHA2	0.0378151	5	0.0024754	78.6368	8	0
																				ENSG00000142676	RPL11	0.407534	6	0.0006208	19.9105	9	100
																				ENSG00000142677	IL22RA1	0.258065	2	0.0013583	52.3474	2	0
																				ENSG00000142731	PLK4	0.611111	2	1.94518e-05	33.9053	6	0
																				ENSG00000142748	FCN3	0.563218	2	0.00231298	179.232	4	61.7284
																				ENSG00000142765	SYTL1	0.74026	3	0.000262911	Not found	15	59.2105
																				ENSG00000142798	HSPG2	0.166172	1	0.000766983	215.268	19	100
																				ENSG00000142856	ITGB3BP	1.05	1	0.000235606	98.0263	6	50.2304
																				ENSG00000142871	CYR61	0.244444	1	0.00193645	460.626	3	73.2984
																				ENSG00000142875	PRKACB	0	8	0.000255318	394.705	6	55.7065
																				ENSG00000142949	PTPRF	0.0298013	18	0.000670471	313.842	19	89.3227
																				ENSG00000143061	IGSF3	2.0473	2	0.000533032	121.426	7	88.9712
																				ENSG00000143119	CD53	0	2	0.00192288	1.28947	10	0
																				ENSG00000143126	CELSR2	0.368794	5	0.00237533	163.826	23	0
																				ENSG00000143127	ITGA10	0.268041	3	0.00064358	125.279	4	0
																				ENSG00000143194	MAEL	0.679012	2	0.00035435	Not found	9	0
																				ENSG00000143195	ILDR2	0	1	Not found	Not found	1	44.375
																				ENSG00000143196	DPT	0	4	0.00774644	65.7368	1	0
																				ENSG00000143217	PVRL4	0	2	0.00123868	Not found	4	0
																				ENSG00000143319	ISG20L2	0.178082	1	0.00122233	126.3	6	54.2373
																				ENSG00000143322	ABL2	0.178082	11	4.78309e-05	Not found	5	0
																				ENSG00000143382	ADAMTSL4	0.236842	2	0.000598415	Not found	5	0
																				ENSG00000143393	PI4KB	0.0892857	2	5.39429e-05	255.121	14	79.9037
																				ENSG00000143412	ANXA9	0.325	5	0.000714755	6.91579	3	89.0855
																				ENSG00000143514	TP53BP2	0.333333	2	0.000125611	Not found	5	0
																				ENSG00000143536	CRNN	1.14	4	0.000472407	29.4211	1	0
																				ENSG00000143545	RAB13	0	2	2.05025e-05	301.147	0	0
																				ENSG00000143553	SNAPIN	0	1	0.000121803	Not found	5	64.9635
																				ENSG00000143575	HAX1	0.726291	4	7.42085e-05	365.4	3	0
																				ENSG00000143621	ILF2	0	2	0.000127666	241.342	9	87.7238
																				ENSG00000143641	GALNT2	0	1	0.00296945	Not found	9	0
																				ENSG00000143768	LEFTY2	0	3	0.000284327	Not found	0	0
																				ENSG00000143772	ITPKB	0.373563	11	0.00149467	Not found	3	0
																				ENSG00000143801	PSEN2	0.235019	4	0.000163473	Not found	8	0
																				ENSG00000143811	PYCR2	0.613419	1	2.09817e-05	Not found	9	0
																				ENSG00000143869	GDF7	1.34532	1	0.000190409	Not found	1	90.0222
																				ENSG00000143954	REG3G	2.49254	2	0.00266314	Not found	2	80.1136
																				ENSG00000144036	EXOC6B	0.516729	4	9.85299e-05	Not found	3	56.5714
																				ENSG00000144043	TEX261	0	1	2.20202e-05	6.56842	4	100
																				ENSG00000144061	NPHP1	2.41284	2	0.000232968	6.77368	1	64.878
																				ENSG00000144063	MALL	0.156757	1	0.00218552	116.779	6	100
																				ENSG00000144119	C1QL2	2.26383	1	0.000269758	Not found	1	0
																				ENSG00000144136	SLC20A1	0.394366	1	8.12344e-05	161.895	10	0
																				ENSG00000144152	FBLN7	0.450331	1	0.000594087	Not found	3	0
																				ENSG00000144161	ZC3H8	0.217391	1	7.13288e-05	Not found	5	15.411
																				ENSG00000144283	PKP4	0.109917	9	Not found	148.811	11	49.1199
																				ENSG00000144355	DLX1	0	3	0.00158574	Not found	5	81.25
																				ENSG00000144366	GULP1	0	1	0.000112603	107.711	17	0
																				ENSG00000144566	RAB5A	0	1	0.000135778	392.005	6	84.7222
																				ENSG00000144580	RQCD1	0	1	2.39638e-05	138.874	5	0
																				ENSG00000144619	CNTN4	0.133333	3	0.00780632	Not found	5	93.6709
																				ENSG00000144648	CCBP2	0.490323	6	0.00031293	51.1526	6	91.4286
																				ENSG00000144655	CSRNP1	0.148148	4	Not found	Not found	3	0
																				ENSG00000144668	ITGA9	0.219512	6	0.00185623	36.4	2	0
																				ENSG00000144730	IL17RD	1.17935	2	0.000667477	Not found	3	87.8378
																				ENSG00000144749	LRIG1	0.132948	1	0.00200223	139.526	12	84.0187
																				ENSG00000144802	NFKBIZ	0.428571	3	0.000540375	Not found	6	69.8492
																				ENSG00000144810	COL8A1	0.333333	2	0.000926678	10.7316	6	0
																				ENSG00000144847	IGSF11	0.435354	2	0.000194121	Not found	4	84.6868
																				ENSG00000144857	BOC	0.157025	3	0.0051496	Not found	17	79.7309
																				ENSG00000145012	LPP	1.06015	2	0.0039873	393.568	3	0
																				ENSG00000145041	VPRBP	0.515244	1	2.46268e-06	Not found	4	73.6973
																				ENSG00000145087	STXBP5L	0	5	2.61187e-05	60.0211	2	0
																				ENSG00000145088	EAF2	1.23009	1	0.000259288	47.2632	1	0
																				ENSG00000145103	ILDR1	0.52071	2	0.00112202	Not found	5	48.1413
																				ENSG00000145147	SLIT2	0.0855263	1	0.00367065	170.305	8	86.9594
																				ENSG00000145220	LYAR	1.3964	4	0.0073458	Not found	3	0
																				ENSG00000145284	SCD5	1.07429	3	0.00370215	78.4105	4	100
																				ENSG00000145349	CAMK2D	0.156701	4	0.00125319	Not found	7	76.3916
																				ENSG00000145388	METTL14	0	1	Not found	Not found	4	43.9825
																				ENSG00000145431	PDGFC	0.258621	1	0.000369538	251.779	7	90.4624
																				ENSG00000145506	NKD2	0.223404	2	0.00151621	Not found	4	0
																				ENSG00000145526	CDH18	0.116564	4	0.000499499	67.8474	3	78.2554
																				ENSG00000145623	OSMR	0.330827	5	0.0023406	53.1579	4	0
																				ENSG00000145681	HAPLN1	0.320513	2	0.0030854	13.7474	6	89.2958
																				ENSG00000145715	RASA1	0.160494	4	2.24251e-05	414.968	11	80.916
																				ENSG00000145779	TNFAIP8	0.375562	1	0.00569692	132.632	0	0
																				ENSG00000145794	MEGF10	0.218325	3	0.000840758	Not found	3	84.5749
																				ENSG00000145826	LECT2	0.423077	1	0.000143258	97.4158	1	0
																				ENSG00000145850	TIMD4	2.22034	3	0.00027475	Not found	3	90.5013
																				ENSG00000145861	C1QTNF2	0.216	1	0.00148742	Not found	1	65.861
																				ENSG00000145901	TNIP1	0.71875	8	0.00226188	19.1895	14	36.2637
																				ENSG00000146038	DCDC2	0	2	0.00129617	Not found	2	57.0694
																				ENSG00000146072	TNFRSF21	0.934146	3	0.00616314	160.616	3	0
																				ENSG00000146192	FGD2	0.317073	2	0.0110011	Not found	6	73.9884
																				ENSG00000146215	CRIP3	0.468165	3	5.98057e-06	62.4474	4	63.6678
																				ENSG00000146242	TPBG	0.318182	1	2.54241e-05	188.221	5	100
																				ENSG00000146535	GNA12	0.151365	1	0.000473536	87.4	8	82.906
																				ENSG00000146555	SDK1	0.0859539	5	0.00138936	Not found	6	88.498
																				ENSG00000146938	NLGN4X	3.02212	5	Not found	63.6158	9	73.7853
																				ENSG00000147010	SH3KBP1	0.181818	10	Not found	Not found	6	28.5
																				ENSG00000147044	CASK	0	2	Not found	133.642	2	74.2655
																				ENSG00000147081	AKAP4	0.856061	1	Not found	33.6316	7	62.2931
																				ENSG00000147166	ITGB1BP2	0	10	Not found	38.1053	4	87.3563
																				ENSG00000147202	DIAPH2	0.609375	3	Not found	114.037	2	0
																				ENSG00000147255	IGSF1	0.547945	6	Not found	116.142	7	73.6364
																				ENSG00000147400	CETN2	0	6	Not found	217.053	4	34.104
																				ENSG00000147439	BIN3	0.144665	1	0.00155949	Not found	10	40.5
																				ENSG00000147459	DOCK5	1.06015	1	0.00257869	52.6263	8	85.9433
																				ENSG00000147465	STAR	0.104532	3	7.20954e-05	430.616	7	100
																				ENSG00000147650	LRP12	0.926316	2	0.000431429	29.5421	4	0
																				ENSG00000147654	EBAG9	0.256039	1	0.000100432	127.658	3	0
																				ENSG00000147852	VLDLR	0.271605	2	0.00951943	112.774	9	67.5
																				ENSG00000147869	CER1	1.7757	6	0.00654914	93.3895	1	64.1791
																				ENSG00000147873	IFNA5	0.45977	3	0.00041373	30.2632	0	0
																				ENSG00000147885	IFNA16	1.01942	1	5.11177e-05	50.5947	0	100
																				ENSG00000147896	IFNK	0.393574	7	Not found	Not found	0	66.8269
																				ENSG00000148110	HIATL1	0.133333	1	2.16572e-05	Not found	3	91.9753
																				ENSG00000148334	PTGES2	0	2	0.000356604	62.7211	14	88.3598
																				ENSG00000148335	METTL11A	0.0582524	4	Not found	Not found	5	100
																				ENSG00000148356	LRSAM1	0.419753	1	0.000250124	Not found	10	70.442
																				ENSG00000148481	FAM188A	0.113636	5	Not found	101.137	14	0
																				ENSG00000148498	PARD3	0.122807	1	0.000822269	79.5211	14	62.8474
																				ENSG00000148516	ZEB1	1.05882	6	0.000102873	185.811	6	32.3869
																				ENSG00000148584	A1CF	0.760813	2	0.000412582	218.489	5	93.5535
																				ENSG00000148600	CDHR1	0.814835	6	0.00235891	5.38947	5	0
																				ENSG00000148602	LRIT1	2.24695	2	0.00396574	4.14737	1	100
																				ENSG00000148606	POLR3A	0.10687	5	0.002426	Not found	3	0
																				ENSG00000148660	CAMK2G	0.117647	1	0.00019074	195.195	11	72.5888
																				ENSG00000148702	HABP2	1.29353	6	0.0279714	198.679	4	60.9626
																				ENSG00000148737	TCF7L2	0.133065	4	0.00248498	345.726	10	60.0311
																				ENSG00000148843	PDCD11	0.483516	2	0.000107192	104.468	10	0
																				ENSG00000148935	GAS2	0	1	0.0033254	28.2421	6	85.6688
																				ENSG00000148943	LIN7C	0	2	4.36273e-05	91.5158	2	84.3434
																				ENSG00000148985	PGAP2	3.25962	1	Not found	Not found	24	100
																				ENSG00000149089	APIP	0.560706	1	0.000853044	154.679	4	100
																				ENSG00000149091	DGKZ	0.144231	7	5.26411e-05	144.042	14	59.7252
																				ENSG00000149273	RPS3	0.859008	9	0.000546931	22.3632	11	87.2951
																				ENSG00000149295	DRD2	0.256242	11	0.00243828	127.647	10	0
																				ENSG00000149489	ROM1	0.571429	6	Not found	Not found	3	0
																				ENSG00000149503	INCENP	0.114441	3	0.00174813	24.4263	4	0
																				ENSG00000149547	EI24	0.191176	2	0.000311791	184.837	5	76.7025
																				ENSG00000149564	ESAM	0.166667	2	0.00108279	Not found	7	0
																				ENSG00000149573	MPZL2	0.136646	1	0.00311509	48.7368	8	0
																				ENSG00000149600	COMMD7	0	2	0.000582533	Not found	4	0
																				ENSG00000149654	CDH22	2.01583	1	0.00234665	44.3789	2	88.9023
																				ENSG00000149657	LSM14B	0.236364	1	8.00689e-05	Not found	14	74.7475
																				ENSG00000149781	FERMT3	0.0526316	1	7.91049e-05	Not found	7	94.9102
																				ENSG00000149927	DOC2A	0.130208	2	5.6549e-05	33.0895	7	0
																				ENSG00000149930	TAOK2	0.0330579	4	6.60615e-05	101.042	8	0
																				ENSG00000149972	CNTN5	0.284314	3	0.00673837	6.32632	3	89.6774
																				ENSG00000150045	KLRF1	1.34483	10	Not found	22.4632	8	86.9403
																				ENSG00000150275	PCDH15	0.941176	2	0.0014272	Not found	3	85.0134
																				ENSG00000150281	CTF1	0.0755396	4	5.37608e-05	40.3579	3	100
																				ENSG00000150394	CDH8	0	1	0.000644481	34.7421	3	89.4587
																				ENSG00000150457	LATS2	0.083045	1	0.000724234	Not found	5	59.596
																				ENSG00000150593	PDCD4	0.518182	6	0.000433056	212.053	16	0
																				ENSG00000150628	SPATA4	0.666667	12	0.00323762	Not found	2	0
																				ENSG00000150630	VEGFC	0.433803	2	0.00489797	58.9842	2	47.981
																				ENSG00000150760	DOCK1	0.0943396	1	0.00339587	151.721	7	82.6367
																				ENSG00000150893	FREM2	0.285714	1	0.00403046	Not found	2	0
																				ENSG00000150967	ABCB9	0	3	2.70956e-05	13.1316	8	100
																				ENSG00000150995	ITPR1	2.05224	7	0.00790961	135.905	10	79.1516
																				ENSG00000151067	CACNA1C	0.288939	4	0.00357089	24.4158	2	82.1846
																				ENSG00000151208	DLG5	0.15625	8	0.000904642	143.516	13	53.3333
																				ENSG00000151304	SRFBP1	0.404651	3	9.84733e-06	Not found	1	13.9535
																				ENSG00000151422	FER	0.453097	1	0.00033562	10.8211	1	0
																				ENSG00000151500	THYN1	0.560976	1	1.88125e-05	138.489	8	0
																				ENSG00000151577	DRD3	0.0912548	5	0.00073559	3.97895	3	83.9674
																				ENSG00000151632	AKR1C2	0.401361	2	0.0019895	558.495	4	100
																				ENSG00000151702	FLI1	0	19	0.00727977	78.5053	5	50.5219
																				ENSG00000151835	SACS	0.222222	2	0.000408224	50.7632	4	100
																				ENSG00000151923	TIAL1	0	6	Not found	164.716	12	75.827
																				ENSG00000152056	AP1S3	0	2	0.00201567	Not found	5	100
																				ENSG00000152092	ASTN1	0.123894	1	0.0013973	Not found	4	0
																				ENSG00000152192	POU4F1	0	9	0.000162045	36.3368	0	79.0476
																				ENSG00000152208	GRID2	0.0344828	1	0.00055618	23.9	2	91.6667
																				ENSG00000152234	ATP5A1	0	1	3.15984e-05	1540.79	10	100
																				ENSG00000152268	SPON1	0.911009	9	0.00238268	213.374	1	0
																				ENSG00000152270	PDE3B	0.334802	1	2.29169e-05	112.416	1	0
																				ENSG00000152284	TCF7L1	0.0874317	2	0.00205585	163.668	3	0
																				ENSG00000152359	POC5	1.18644	2	0.000480873	Not found	2	0
																				ENSG00000152377	SPOCK1	0.536842	4	0.00124927	323.432	3	65
																				ENSG00000152409	JMY	0.434211	1	2.65669e-05	Not found	1	42.8716
																				ENSG00000152580	IGSF10	0.483871	3	0.00132533	Not found	3	77.0414
																				ENSG00000152583	SPARCL1	0.610687	6	0.000952208	1572.07	7	38.797
																				ENSG00000152592	DMP1	0.715152	9	0.000153996	7.54737	1	7.95455
																				ENSG00000152672	CLEC4F	1.13208	1	0.00196886	Not found	1	100
																				ENSG00000152778	IFIT5	0.161538	3	0.000394529	68.3421	1	77.6398
																				ENSG00000152785	BMP3	0.451923	1	0.000625452	33.3895	1	100
																				ENSG00000152894	PTPRK	0	2	0.00127618	204.347	8	91.182
																				ENSG00000152910	CNTNAP4	0.56872	1	0.0040426	Not found	4	91.5569
																				ENSG00000152932	RAB3C	0	5	0.00225862	Not found	2	0
																				ENSG00000152969	JAKMIP1	0.212976	1	0.00850523	Not found	3	0
																				ENSG00000153029	MR1	0.854545	1	0.00227351	Not found	3	0
																				ENSG00000153064	BANK1	0.377778	3	0.000153104	28.2	6	50.8906
																				ENSG00000153162	BMP6	0.10828	5	0.00162871	Not found	1	62.2568
																				ENSG00000153207	AHCTF1	0.383333	2	0.000159069	Not found	6	0
																				ENSG00000153208	MERTK	0.353448	3	0.000299518	115.442	2	100
																				ENSG00000153234	NR4A2	0	10	2.42054e-05	124.011	9	0
																				ENSG00000153246	PLA2R1	0.316327	0	0.000963071	20.6632	4	75.3415
																				ENSG00000153266	FEZF2	0	0	0.00267022	24.7263	2	73.1834
																				ENSG00000153283	CD96	1.05645	2	0.000736847	22.4053	2	100
																				ENSG00000153551	CMTM7	0	2	0.00251383	Not found	5	100
																				ENSG00000153560	UBP1	1.61111	2	4.26893e-05	167.611	8	0
																				ENSG00000153774	CFDP1	0.259259	2	0.000107872	169.332	7	0
																				ENSG00000153827	TRIP12	0.0684932	1	6.98394e-05	Not found	23	0
																				ENSG00000153933	DGKE	0.109091	0	4.91948e-05	13.5895	3	94.1901
																				ENSG00000153993	SEMA3D	0.141176	1	0.000430625	7.12632	3	0
																				ENSG00000154134	ROBO3	0.219512	1	0.00267517	16.6632	18	93.6523
																				ENSG00000154144	TBRG1	0.566667	0	0.0142511	Not found	8	0
																				ENSG00000154162	CDH12	0.0619469	0	0.000629679	16.6842	2	82.1384
																				ENSG00000154305	MIA3	0.853933	3	6.40477e-06	155.963	12	44.2748
																				ENSG00000154310	TNIK	0.20122	10	0.00375542	79.2895	7	54.5322
																				ENSG00000154328	NEIL2	0.712766	0	0.00779761	Not found	6	0
																				ENSG00000154330	PGM5	0.0828642	5	0.000696633	7.78421	4	100
																				ENSG00000154358	OBSCN	0.314667	3	0.000369459	Not found	8	100
																				ENSG00000154611	PSMA8	0.770833	38	6.33936e-05	Not found	2	100
																				ENSG00000154639	CXADR	0	0	0.000489913	25.1737	5	100
																				ENSG00000154654	NCAM2	0.192771	2	0.00228662	25.9474	1	85.2029
																				ENSG00000154710	RABGEF1	0	1	4.36354e-05	129.695	13	52.9046
																				ENSG00000154721	JAM2	0	2	0.000561727	156.374	4	0
																				ENSG00000154767	XPC	0.559322	3	0.00093959	Not found	8	0
																				ENSG00000155026	RSPH10B	0.418033	0	5.50585e-06	Not found	0	0
																				ENSG00000155052	CNTNAP5	0.275591	0	0.00139174	Not found	2	0
																				ENSG00000155090	KLF10	0.434783	2	0.000875402	281.689	2	63.6015
																				ENSG00000155252	PI4K2A	0	3	8.01458e-05	Not found	3	100
																				ENSG00000155363	MOV10	0	0	3.85188e-05	Not found	25	90.113
																				ENSG00000155659	VSIG4	0.316456	2	Not found	197.258	3	100
																				ENSG00000155792	DEPTOR	0	2	0.000620574	195.384	1	0
																				ENSG00000155849	ELMO1	0	5	0.00296222	134.074	7	54.8387
																				ENSG00000155876	RRAGA	0	2	9.29092e-05	414.421	0	100
																				ENSG00000155918	RAET1L	0.708995	2	0.000477893	7.24211	0	100
																				ENSG00000156113	KCNMA1	0.0655738	6	0.00344733	124.205	8	91.4263
																				ENSG00000156150	ALX3	0.0572687	2	0.000236509	29.4842	1	0
																				ENSG00000156282	CLDN17	0.419355	3	0.000135388	26.8579	0	0
																				ENSG00000156284	CLDN8	0.458333	0	0.0205779	28.5474	0	100
																				ENSG00000156299	TIAM1	0.0967742	3	0.0014738	283.626	5	58.7687
																				ENSG00000156466	GDF6	0.114458	3	0.000503212	Not found	1	0
																				ENSG00000156475	AC011357.1	0	0	0.00151586	92.8789	5	63.4615
																				ENSG00000156574	NODAL	0.215426	6	0.000111888	Not found	0	83.6207
																				ENSG00000156575	PRG3	1.48214	4	0.000685456	142.026	1	68.1416
																				ENSG00000156642	NPTN	0	2	5.10867e-05	857.558	6	88.3392
																				ENSG00000156650	KAT6B	0.108966	0	0.000108872	122.221	14	39.296
																				ENSG00000156687	UNC5D	0.0297619	3	0.000842247	Not found	3	0
																				ENSG00000156709	AIFM1	0.35	1	Not found	155.079	4	0
																				ENSG00000156711	MAPK13	0.0628571	0	0.00121731	115.747	9	0
																				ENSG00000156886	ITGAD	0.189189	1	0.000159662	Not found	3	76.5217
																				ENSG00000157107	FCHO2	0.508621	0	1.84747e-05	Not found	1	84.8335
																				ENSG00000157131	C8A	0.246154	0	0.00148876	76.7842	3	70.7692
																				ENSG00000157150	TIMP4	0.135314	7	Not found	67.4474	1	100
																				ENSG00000157191	NECAP2	0.208333	0	0.000201875	182.121	8	0
																				ENSG00000157193	LRP8	0.109091	0	0.00724641	59.0842	9	82.9975
																				ENSG00000157214	STEAP2	0.557769	27	0.000857827	Not found	5	100
																				ENSG00000157224	CLDN12	0	7	0.000200685	Not found	8	100
																				ENSG00000157349	DDX19B	0	0	4.83522e-06	Not found	3	71.6518
																				ENSG00000157368	IL34	0.136364	0	0.000307627	Not found	4	100
																				ENSG00000157404	KIT	0.138889	4	0.00208005	136.489	6	0
																				ENSG00000157456	CCNB2	0.730769	5	0.000257944	130.584	3	0
																				ENSG00000157483	MYO1E	0.151786	4	0.00311107	38.6263	12	0
																				ENSG00000157617	C2CD2	0.433498	0	0.0134352	176.811	0	71.2177
																				ENSG00000157680	DGKI	0.163462	2	0.0016347	22.3842	1	81.7073
																				ENSG00000157764	BRAF	0	1	2.76509e-05	68.7421	1	0
																				ENSG00000157766	ACAN	0.425	0	0.0152137	110.879	7	77.6583
																				ENSG00000157778	PSMG3	0	0	0.000280214	Not found	3	0
																				ENSG00000157837	AC069214.1	0	0	Not found	Not found	3	0
																				ENSG00000157884	CIB4	0.216667	0	0.00203608	Not found	1	0
																				ENSG00000157927	RADIL	0.228528	0	0.00120365	Not found	10	86.8959
																				ENSG00000157933	SKI	2.27595	0	0.00248808	51.9	3	0
																				ENSG00000157978	LDLRAP1	0.44878	2	0.000675203	169.268	6	0
																				ENSG00000158006	PAFAH2	0.393443	0	0.000219867	66.0526	6	89.8219
																				ENSG00000158008	EXTL1	0.215789	1	0.000273447	Not found	5	93.9439
																				ENSG00000158019	BRE	0	2	0.000354406	234.537	7	82.4034
																				ENSG00000158092	NCK1	0	0	1.87428e-05	123.284	8	0
																				ENSG00000158156	XKR8	0.542553	3	0.000256767	334.437	3	90.1515
																				ENSG00000158169	FANCC	0.409524	1	8.20419e-05	121.353	2	100
																				ENSG00000158195	WASF2	0.798077	0	9.07057e-06	192.526	1	47.8958
																				ENSG00000158234	FAIM	0.349593	0	0.00242622	31.1789	6	100
																				ENSG00000158258	CLSTN2	0.307692	2	0.00367341	37.4632	1	0
																				ENSG00000158270	COLEC12	0.411732	2	0.00836315	183.674	1	46.5668
																				ENSG00000158296	SLC13A3	0.703226	10	0.0119282	108.974	18	100
																				ENSG00000158517	NCF1	0.0758123	2	Not found	49.8526	12	57.5448
																				ENSG00000158571	PFKFB1	0.21831	0	Not found	38.9211	1	0
																				ENSG00000158683	PKD1L1	0.662069	1	0.00280845	Not found	1	90.8772
																				ENSG00000158748	HTR6	0.0637363	9	0.000351804	Not found	1	0
																				ENSG00000158796	DEDD	0	2	3.58035e-05	220.605	11	0
																				ENSG00000158813	EDA	0	1	Not found	26.5368	3	69.5122
																				ENSG00000158828	PINK1	0.145299	0	9.62228e-05	Not found	3	0
																				ENSG00000158865	SLC5A11	0.294118	6	0.00388605	Not found	4	100
																				ENSG00000158869	FCER1G	1.68932	2	0.00474406	8.51579	2	0
																				ENSG00000158874	APOA2	1.47656	0	0.00325378	385.6	6	0
																				ENSG00000158941	KIAA1967	0.31049	4	0.000316919	120.442	6	61.7965
																				ENSG00000159082	SYNJ1	0.110294	4	1.95626e-05	93.4211	7	81.7027
																				ENSG00000159140	SON	0.358696	6	9.22357e-06	124.005	15	71.7454
																				ENSG00000159189	C1QC	0.414062	15	0.016113	Not found	5	100
																				ENSG00000159202	UBE2Z	0.49735	1	1.57555e-05	Not found	5	62.6437
																				ENSG00000159217	IGF2BP1	0.166667	3	0.000181635	Not found	3	75.7785
																				ENSG00000159228	CBR1	0	0	Not found	116.489	4	100
																				ENSG00000159251	ACTC1	0	2	0.0132886	552.326	4	100
																				ENSG00000159261	CLDN14	0	0	0.000836739	24.7263	6	85.4167
																				ENSG00000159314	ARHGAP27	0.104698	0	Not found	Not found	1	54.9242
																				ENSG00000159352	PSMD4	0	0	3.87704e-05	294.6	7	0
																				ENSG00000159377	PSMB4	0.34	3	9.4796e-05	378.889	9	0
																				ENSG00000159388	BTG2	0	11	0.000833765	Not found	1	0
																				ENSG00000159459	UBR1	0.160494	1	1.5864e-05	Not found	2	92.8571
																				ENSG00000159593	NAE1	3.25806	3	9.43474e-06	193.674	5	75.7848
																				ENSG00000159674	SPON2	0.135338	2	0.000317391	183.6	7	100
																				ENSG00000159692	CTBP1	2.05866	10	0.000165499	439.032	16	88.843
																				ENSG00000159840	ZYX	0.204678	1	0.000985311	Not found	11	67.9012
																				ENSG00000159842	ABR	0.0441767	3	0.000746662	259.405	12	78.3732
																				ENSG00000159921	GNE	0	0	0.000147191	130.463	3	100
																				ENSG00000160013	PTGIR	0.0918803	2	0.00061704	Not found	4	0
																				ENSG00000160049	DFFA	4.85294	4	0.000174883	127.121	9	0
																				ENSG00000160145	KALRN	2.0597	1	0.00158104	48.8947	10	80.6407
																				ENSG00000160179	ABCG1	0.121212	4	0.00497805	86.4947	6	93.8554
																				ENSG00000160185	UBASH3A	0.263598	2	0.00459439	4.01579	5	100
																				ENSG00000160188	RSPH1	0.394619	6	0.00389617	Not found	3	0
																				ENSG00000160199	PKNOX1	0	0	0.00104626	50.0053	4	0
																				ENSG00000160202	CRYAA	0	2	0.0145413	59.0579	3	0
																				ENSG00000160213	CSTB	0.20297	0	0.000608272	805.689	2	100
																				ENSG00000160293	VAV2	0.130081	0	0.00733013	11.5368	0	69.9317
																				ENSG00000160339	FCN2	0.356913	1	0.00713035	29.1684	1	68.4524
																				ENSG00000160447	PKN3	0.116788	10	0.000141739	Not found	5	82.4719
																				ENSG00000160570	DEDD2	0.317647	1	0.000112835	Not found	13	0
																				ENSG00000160588	MPZL3	0.724022	1	0.000405128	Not found	2	85.5932
																				ENSG00000160716	CHRNB2	0	2	0.00199208	25.0842	1	0
																				ENSG00000160783	PMF1	0.953226	0	0.00110549	99.4737	10	81.1024
																				ENSG00000160877	NACC1	0	7	Not found	Not found	1	0
																				ENSG00000160886	LY6K	1.87333	0	0.000657486	Not found	5	83.0645
																				ENSG00000160932	LY6E	0	0	0.000311215	82.4053	16	0
																				ENSG00000160949	TONSL	0.236967	0	0.0019993	2.22632	8	78.3607
																				ENSG00000160973	FOXH1	0.352113	7	Not found	19.1789	2	73.4973
																				ENSG00000161057	PSMC2	0	0	2.00457e-05	391.247	3	0
																				ENSG00000161270	NPHS1	0.16087	2	0.00162429	95.1579	2	80.1276
																				ENSG00000161526	SAP30BP	0	3	0.00014077	71.0632	16	25.5385
																				ENSG00000161533	ACOX1	0.110236	0	0.00123775	77.0316	5	0
																				ENSG00000161610	HCRT	0	11	0.000118194	42.3105	0	100
																				ENSG00000161640	SIGLEC11	0.439698	0	0.000409564	Not found	3	0
																				ENSG00000161649	CD300LG	1.0098	5	0.000399936	Not found	4	66.0661
																				ENSG00000161800	RACGAP1	0.352941	2	6.81591e-05	80.9895	19	0
																				ENSG00000161911	TREML1	1.48485	0	6.96454e-05	Not found	4	100
																				ENSG00000161921	CXCL16	2.04054	0	0.00228064	Not found	5	100
																				ENSG00000161940	BCL6B	0.0847458	7	0.00115683	Not found	4	0
																				ENSG00000161944	ASGR2	1.78571	1	0.00321428	88.9421	5	65.1316
																				ENSG00000162006	MSLNL	0.662856	7	Not found	Not found	0	95.2562
																				ENSG00000162191	UBXN1	0.60804	0	Not found	197.211	3	15.655
																				ENSG00000162298	SYVN1	0.492308	3	0.000246806	427.8	13	91.248
																				ENSG00000162302	RPS6KA4	0.0218341	0	3.51659e-05	168.7	9	86.8571
																				ENSG00000162344	FGF19	0.606383	1	0.01224	Not found	1	81.5668
																				ENSG00000162409	PRKAA2	0	0	0.00316724	24.5421	1	0
																				ENSG00000162458	FBLIM1	0.727696	0	0.000494423	Not found	17	0
																				ENSG00000162493	PDPN	0.552381	3	0.00432044	42.7579	8	100
																				ENSG00000162512	SDC3	0.264286	6	0.00265754	115.632	6	78.3296
																				ENSG00000162604	TM2D1	1.61364	0	0.000162623	193.968	8	100
																				ENSG00000162645	GBP2	0	0	0.000173106	108.974	3	59.1216
																				ENSG00000162706	CADM3	0	8	0.000544622	53.5526	7	86.4662
																				ENSG00000162729	IGSF8	0.242857	4	0.000840332	Not found	4	0
																				ENSG00000162733	DDR2	0.317143	1	0.000974086	92.1842	4	84.6963
																				ENSG00000162734	PEA15	0	2	2.25733e-06	Not found	8	71.7105
																				ENSG00000162736	NCSTN	2.12281	1	0.00368708	166.695	16	100
																				ENSG00000162746	FCRLB	0.216495	3	0.00296738	Not found	4	0
																				ENSG00000162769	FLVCR1	0.0860215	0	0.000434655	Not found	4	0
																				ENSG00000162775	RBM15	0	5	0.000276817	77.4053	1	50.5155
																				ENSG00000162891	IL20	0	0	0.101143	Not found	1	0
																				ENSG00000162894	FAIM3	3.06522	0	0.000240124	Not found	0	0
																				ENSG00000163072	NOSTRIN	0.0517241	0	0.00202194	Not found	4	49.2693
																				ENSG00000163083	INHBB	0.252252	3	0.000652365	86.4632	1	0
																				ENSG00000163098	BIRC8	0.269737	4	0.00824193	Not found	0	0
																				ENSG00000163110	PDLIM5	1.20548	1	0.00062051	447.763	6	60.7345
																				ENSG00000163132	MSX1	0	9	0.00327421	105.284	0	0
																				ENSG00000163141	BNIPL	0.382353	6	0.000677558	Not found	8	66.3043
																				ENSG00000163154	TNFAIP8L2	0.206349	2	0.000150877	Not found	1	0
																				ENSG00000163161	ERCC3	0.277372	0	0.000301721	75.5684	25	0
																				ENSG00000163217	BMP10	0.0680272	2	0.00116565	57.1947	1	0
																				ENSG00000163331	DAPL1	0.145511	4	0.00103502	Not found	1	62.963
																				ENSG00000163346	PBXIP1	0.817308	0	0.000233374	212.274	26	0
																				ENSG00000163347	CLDN1	0	3	0.0122109	42.7947	1	0
																				ENSG00000163359	COL6A3	0.134503	0	0.00509387	Not found	18	0
																				ENSG00000163395	IGFN1	0.30976	0	0.00159158	Not found	2	0
																				ENSG00000163406	SLC15A2	0.214286	2	0.000207551	44.0158	1	100
																				ENSG00000163421	PROK2	1.08108	7	0.000879588	Not found	2	64.3564
																				ENSG00000163453	IGFBP7	0	0	0.00692145	1426.68	4	100
																				ENSG00000163501	IHH	0.248062	5	0.000284251	22.8684	1	0
																				ENSG00000163508	EOMES	0.0413793	0	0.000792191	Not found	3	81.8049
																				ENSG00000163519	TRAT1	0.113744	1	0.00195441	19.8895	2	0
																				ENSG00000163531	NFASC	0.327586	0	0.00599564	Not found	11	0
																				ENSG00000163534	FCRL1	0.349727	0	0.000431375	Not found	7	85.0816
																				ENSG00000163536	SERPINI1	0.333333	1	0.00250365	158.142	4	0
																				ENSG00000163545	NUAK2	0.325243	4	0.00665038	Not found	4	0
																				ENSG00000163558	PRKCI	0	0	8.62161e-05	271.432	2	0
																				ENSG00000163563	MNDA	0.148148	3	0.000798771	97.3211	3	0
																				ENSG00000163565	IFI16	1.10145	2	0.00203839	219.158	12	76.2829
																				ENSG00000163596	ICA1L	0.167598	13	4.34654e-05	Not found	5	0
																				ENSG00000163602	RYBP	0	1	0.000318006	263.916	1	0
																				ENSG00000163606	CD200R1	0.554974	0	0.000348057	Not found	4	0
																				ENSG00000163618	CADPS	0.326241	12	0.00454067	Not found	3	85.229
																				ENSG00000163629	PTPN13	0.281818	3	0.000110572	39.4789	4	66.7603
																				ENSG00000163636	PSMD6	0	36	0.00151133	399.353	11	0
																				ENSG00000163659	TIPARP	0.673469	0	0.000186842	233.121	3	0
																				ENSG00000163687	DNASE1L3	0.239669	1	0.000875994	133.432	4	0
																				ENSG00000163697	APBB2	0.155462	2	0.00121867	158.589	8	0
																				ENSG00000163701	IL17RE	0.512	1	0.00119129	Not found	8	78.8922
																				ENSG00000163702	IL17RC	0.211268	28	0.00461064	201.816	13	94.1926
																				ENSG00000163734	CXCL3	0.282534	19	0.000216924	17.5842	0	0
																				ENSG00000163751	CPA3	0.836957	0	0.00107976	106.458	2	67.9426
																				ENSG00000163788	SNRK	0.222222	5	1.69616e-05	300.458	4	0
																				ENSG00000163848	ZNF148	0	0	0.000158136	132.968	8	68.2723
																				ENSG00000163874	ZC3H12A	0.154362	2	0.0011012	105.158	4	65.5
																				ENSG00000163913	IFT122	0.239819	5	6.30532e-05	48.9	19	91.4517
																				ENSG00000163932	PRKCD	0.106573	6	0.00236182	80.9421	5	86.2629
																				ENSG00000163947	ARHGEF3	0.0882353	2	0.000372954	156.058	4	66.559
																				ENSG00000164007	CLDN19	0.152125	2	0.000147627	Not found	1	0
																				ENSG00000164010	ERMAP	0.216216	1	0.00161508	16.1684	6	87.395
																				ENSG00000164022	AIMP1	0.590909	0	Not found	192.126	4	63.5783
																				ENSG00000164054	SHISA5	0.208333	3	0.000889013	177.526	23	100
																				ENSG00000164087	POC1A	0	0	2.61721e-05	Not found	4	0
																				ENSG00000164120	HPGD	1.0333	2	0.00660997	172.205	6	100
																				ENSG00000164129	NPY5R	0	1	0.00201733	79.3632	1	86.0987
																				ENSG00000164199	GPR98	0.822581	1	0.000793167	Not found	4	100
																				ENSG00000164252	AGGF1	0.818182	0	0.000244186	96.3789	7	0
																				ENSG00000164307	ERAP1	0.144231	3	0.0019323	45.1368	9	0
																				ENSG00000164308	ERAP2	0.325843	10	0.000385215	32.3842	13	0
																				ENSG00000164404	GDF9	0.314286	3	4.22668e-06	61.8368	1	70.3297
																				ENSG00000164406	LEAP2	0	0	6.23256e-06	Not found	1	48.7805
																				ENSG00000164418	GRIK2	0	0	0.00152165	18.9474	2	100
																				ENSG00000164442	CITED2	0.321678	3	0.000886952	279.821	3	0
																				ENSG00000164465	DCBLD1	0.241379	2	0.00105873	Not found	5	81.8182
																				ENSG00000164485	IL22RA2	0.171795	2	0.00115054	Not found	3	29.2308
																				ENSG00000164506	STXBP5	0.454545	5	8.98594e-05	Not found	7	78.4884
																				ENSG00000164509	IL31RA	0.566929	4	0.000299239	Not found	6	94.8718
																				ENSG00000164520	RAET1E	1.26316	2	0.00296753	Not found	3	79.5455
																				ENSG00000164543	STK17A	0.733333	7	0.00025127	126.495	2	0
																				ENSG00000164690	SHH	0.288448	5	0.00400675	13.8421	1	0
																				ENSG00000164691	TAGAP	0.142012	1	0.00264616	Not found	9	0
																				ENSG00000164692	COL1A2	0.513228	0	0.00329969	10.7421	13	0
																				ENSG00000164741	DLC1	0.4375	14	0.00345076	245.626	7	0
																				ENSG00000164754	RAD21	0	20	7.63819e-05	232.411	9	0
																				ENSG00000164821	DEFA4	0.124675	0	0.0134332	428.884	1	0
																				ENSG00000164877	MICALL2	0.567251	2	0.00087591	60.2105	7	63.1944
																				ENSG00000164885	CDK5	0	8	0.00237996	44.5526	7	100
																				ENSG00000164896	FASTK	0.113924	0	0.000462344	281.232	19	93.4322
																				ENSG00000164924	YWHAZ	0	2	0.000135591	23.9053	7	72.3577
																				ENSG00000164938	TP53INP1	0.156863	2	0.000225489	Not found	1	32.2581
																				ENSG00000164946	FREM1	2.30667	1	0.00867312	Not found	5	87.5346
																				ENSG00000164978	NUDT2	0	0	0.00359028	9.68947	5	72.973
																				ENSG00000165029	ABCA1	2.23656	0	0.0101957	185.632	4	100
																				ENSG00000165030	NFIL3	0	24	0.00099821	289.011	0	66.0907
																				ENSG00000165059	PRKACG	0.127479	0	0.00230526	24.5895	0	0
																				ENSG00000165072	MAMDC2	0.132075	3	0.000582328	Not found	4	86.4629
																				ENSG00000165124	SVEP1	0.47619	2	0.00378895	98.2737	2	84.2683
																				ENSG00000165125	TRPV6	1.22995	0	0.00916139	69.9316	3	86.3636
																				ENSG00000165168	CYBB	0	6	Not found	83.7421	4	0
																				ENSG00000165194	PCDH19	1.01905	3	Not found	Not found	1	58.7692
																				ENSG00000165197	FIGF	0.209302	0	Not found	64.7263	1	69.0141
																				ENSG00000165215	CLDN3	0	0	6.67818e-06	57.3632	0	0
																				ENSG00000165219	GAPVD1	0	2	1.4631e-05	145.732	8	65.121
																				ENSG00000165238	WNK2	0.356688	0	0.000506234	Not found	17	77.1385
																				ENSG00000165246	NLGN4Y	0.242507	6	Not found	19.6	5	48.8889
																				ENSG00000165272	AQP3	0.254386	0	0.00625336	4.78947	7	100
																				ENSG00000165323	FAT3	0.25	1	0.0014672	Not found	3	0
																				ENSG00000165392	WRN	0.853659	0	0.000676189	43.7579	4	0
																				ENSG00000165458	INPPL1	0.136364	25	0.000262881	Not found	21	0
																				ENSG00000165478	HEPACAM	0.112299	7	0.00214407	Not found	5	64.988
																				ENSG00000165490	C11orf82	1.10667	1	0.000238011	Not found	6	0
																				ENSG00000165501	LRR1	0.229885	7	0.000475731	Not found	5	100
																				ENSG00000165533	TTC8	2.05455	5	6.11438e-05	Not found	12	93.3333
																				ENSG00000165672	PRDX3	0	3	0.00138225	430.237	4	100
																				ENSG00000165804	ZNF219	0.0882353	24	0.000384182	104.142	9	39.9723
																				ENSG00000165905	GYLTL1B	1.08	2	0.000819224	Not found	4	95.756
																				ENSG00000165912	PACSIN3	0	5	0.000157757	12.2105	10	0
																				ENSG00000165916	PSMC3	4.3566	1	0.000225847	64.3421	4	0
																				ENSG00000165943	MOAP1	0.312977	0	Not found	314.279	2	100
																				ENSG00000165948	IFI27L1	0.65812	0	Not found	Not found	11	100
																				ENSG00000165949	IFI27	1.96203	2	0.00663304	314.111	8	0
																				ENSG00000165973	NELL1	1.51579	2	0.00523155	17.7842	4	100
																				ENSG00000165985	C1QL3	0	4	0.000980969	Not found	1	0
																				ENSG00000166025	AMOTL1	0.119403	0	0.000252153	Not found	4	0
																				ENSG00000166033	HTRA1	0.181818	2	0.00413894	586.789	4	0
																				ENSG00000166091	CMTM5	0.358209	2	0.00295991	Not found	7	100
																				ENSG00000166130	IKBIP	1.44118	1	Not found	Not found	3	74.6439
																				ENSG00000166148	AVPR1A	0.111717	4	0.00056587	20.5947	1	79.7136
																				ENSG00000166169	POLL	0.424242	1	0.000546783	6.38421	37	84.0876
																				ENSG00000166170	BAG5	0.176101	2	0.000108588	241.695	3	75.8691
																				ENSG00000166181	API5	0.769231	1	9.9838e-05	145.463	4	85.0575
																				ENSG00000166224	SGPL1	0.126761	2	0.000104548	160.174	13	0
																				ENSG00000166289	PLEKHF1	0.0330882	1	0.000635551	72.4895	4	0
																				ENSG00000166313	APBB1	0.439891	0	0.0115667	22.6579	10	54.866
																				ENSG00000166333	ILK	0	2	0.000356002	Not found	16	80.7947
																				ENSG00000166341	DCHS1	2.40196	0	0.00205559	103.089	2	95.9382
																				ENSG00000166402	TUB	0.165049	6	0.00432721	40.2263	4	43.5943
																				ENSG00000166484	MAPK7	0.290076	0	1.86402e-05	Not found	14	83.5674
																				ENSG00000166526	ZNF3	0.10679	8	1.29257e-05	32.8316	13	37.1365
																				ENSG00000166569	CPLX4	0	4	0.00174648	Not found	1	0
																				ENSG00000166582	CENPV	0	0	Not found	Not found	4	0
																				ENSG00000166589	CDH16	0.348739	0	0.00157264	79.3105	6	93.4406
																				ENSG00000166592	RRAD	0.21	2	0.000193769	74.3158	1	0
																				ENSG00000166619	BLCAP	0.560494	1	3.21945e-05	411.816	5	100
																				ENSG00000166747	AP1G1	0	2	3.85947e-05	74.5211	13	90.3148
																				ENSG00000166750	SLFN5	0.696629	2	0.000535567	Not found	2	0
																				ENSG00000166788	SAAL1	0.484848	0	0.00129264	Not found	6	0
																				ENSG00000166821	PEX11A	0.333333	0	0.000169489	44.4895	3	83.871
																				ENSG00000166840	GLYATL1	0.654412	1	8.41389e-05	Not found	10	0
																				ENSG00000166889	PATL1	0.438095	1	2.78458e-06	Not found	3	66.6159
																				ENSG00000166923	GREM1	0	1	0.00287949	56.6526	3	29.1667
																				ENSG00000166949	SMAD3	0	0	0.00492021	130.511	11	67.6056
																				ENSG00000166971	AKTIP	0	0	0.000320912	153.868	14	61.0922
																				ENSG00000167004	PDIA3	0	0	2.1673e-06	Not found	5	0
																				ENSG00000167080	B4GALNT2	0.197917	5	0.00552341	Not found	1	94.0035
																				ENSG00000167107	ACSF2	0.361345	3	0.000279445	70.7316	9	100
																				ENSG00000167123	CERCAM	0.537037	2	0.000523236	Not found	12	55.4455
																				ENSG00000167178	ISLR2	0.133333	1	0.000102122	Not found	6	67.2922
																				ENSG00000167378	IRGQ	0.203252	3	0.000285127	Not found	0	0
																				ENSG00000167461	RAB8A	0.30913	0	0.000267302	271.295	5	0
																				ENSG00000167535	CACNB3	0.655172	0	0.000553796	Not found	13	0
																				ENSG00000167548	MLL2	0.194444	1	4.47528e-05	13.8158	15	0
																				ENSG00000167604	NFKBID	0.148148	9	0.00213177	Not found	10	62.1399
																				ENSG00000167614	TTYH1	0.171875	1	0.00338364	Not found	10	0
																				ENSG00000167615	LENG8	0.343891	3	0.000649224	Not found	12	0
																				ENSG00000167618	LAIR2	0.459459	0	0.0128653	Not found	2	0
																				ENSG00000167657	DAPK3	0	3	0.000465027	54.2316	4	49.4505
																				ENSG00000167711	SERPINF2	0.16	0	0.00636889	93.7421	4	0
																				ENSG00000167768	KRT1	0.361035	3	0.00082545	123.068	2	0
																				ENSG00000167772	ANGPTL4	0.520548	5	0.00011339	33.6421	4	61.1905
																				ENSG00000167850	CD300C	0.473239	6	0.00305438	51.9842	2	0
																				ENSG00000167851	CD300A	1.69531	1	0.00834363	97.9	2	71.5232
																				ENSG00000167914	GSDMA	0.322816	0	Not found	Not found	3	0
																				ENSG00000167930	ITFG3	0.357576	3	0.000362036	Not found	5	93.4901
																				ENSG00000167964	RAB26	0	2	0.000892488	127.142	5	0
																				ENSG00000167984	NLRC3	0.130435	0	9.09129e-05	Not found	2	100
																				ENSG00000168028	RPSA	0	1	2.12226e-05	Not found	14	0
																				ENSG00000168056	LTBP3	0.191589	24	2.04685e-05	136.479	21	66.9849
																				ENSG00000168067	MAP4K2	0.2	2	9.41211e-05	2.1	4	0
																				ENSG00000168079	SCARA5	0	0	0.00549415	Not found	7	79.6905
																				ENSG00000168118	RAB4A	0	2	0.000149066	Not found	5	0
																				ENSG00000168209	DDIT4	0.0959596	0	0.000450998	485.689	4	60.9442
																				ENSG00000168264	IRF2BP2	0.18254	2	0.00095459	Not found	3	0
																				ENSG00000168334	XIRP1	0.479592	2	0.00053346	Not found	3	0
																				ENSG00000168477	TNXB	0.265647	6	0.000152036	26.3947	6	79.708
																				ENSG00000168481	LGI3	2.05369	86	0.00171631	Not found	3	93.6248
																				ENSG00000168487	BMP1	2.05098	0	0.00551069	96.0632	12	80.0241
																				ENSG00000168495	POLR3D	0	1	0.000281203	35.4	3	47.8697
																				ENSG00000168497	SDPR	0.107955	0	0.00327502	56.8632	2	16.6667
																				ENSG00000168505	GBX2	0.210526	0	0.000611568	Not found	1	0
																				ENSG00000168522	FNTA	0.108247	0	4.54219e-06	479.063	9	0
																				ENSG00000168530	MYL1	0	0	0.00022762	191.447	4	0
																				ENSG00000168539	CHRM1	0	2	0.000287475	Not found	2	61.8221
																				ENSG00000168542	COL3A1	0.406667	0	0.00114661	3.05789	8	0
																				ENSG00000168556	ING2	0	5	0.000282851	84.6947	2	23.1317
																				ENSG00000168743	NPNT	0.619835	3	0.000306981	Not found	9	73.5568
																				ENSG00000168758	SEMA4C	0.184615	0	0.000268204	198.168	6	0
																				ENSG00000168803	ADAL	0.66485	2	9.75892e-05	Not found	3	100
																				ENSG00000168884	TNIP2	0.227528	0	0.0016612	228.026	7	35.3488
																				ENSG00000168918	INPP5D	0.440892	2	0.00197181	228.137	6	0
																				ENSG00000168938	PPIC	0.903846	0	Not found	144	4	100
																				ENSG00000168995	SIGLEC7	0.767296	1	0.00544979	Not found	5	0
																				ENSG00000169018	FEM1B	0	0	0.000401644	41.4947	5	93.3121
																				ENSG00000169129	AFAP1L2	0.163333	0	0.00431178	Not found	11	58.6503
																				ENSG00000169174	PCSK9	0.190678	6	0.00657427	70.3895	4	91.342
																				ENSG00000169213	RAB3B	0.227723	11	0.000388199	26.6316	2	100
																				ENSG00000169217	CD2BP2	0.91	0	3.08882e-05	69.9947	4	25.4386
																				ENSG00000169231	THBS3	0.185185	2	Not found	65.2158	18	0
																				ENSG00000169255	B3GALNT1	0.611111	1	0.00018737	34.1947	7	0
																				ENSG00000169306	IL1RAPL1	0	8	Not found	26.5895	1	87.231
																				ENSG00000169313	P2RY12	0.0880503	0	Not found	Not found	2	100
																				ENSG00000169402	RSPH10B2	0.480176	2	Not found	Not found	5	0
																				ENSG00000169508	GPR183	0.315789	8	Not found	51.2	0	0
																				ENSG00000169554	ZEB2	0.108696	0	0.00260709	50.3	16	12.1212
																				ENSG00000169567	HINT1	0	1	0.000133457	1163.3	9	0
																				ENSG00000169575	VPREB1	0.376923	2	0.320234	5.58421	2	0
																				ENSG00000169598	DFFB	0.365546	4	0.00159313	17.2947	8	86.121
																				ENSG00000169604	ANTXR1	0.0725806	2	0.00291119	14.7684	7	67.4055
																				ENSG00000169676	DRD5	0.215873	3	Not found	100.937	0	0
																				ENSG00000169692	AGPAT2	0.115789	41	0.00812316	211.447	3	0
																				ENSG00000169760	NLGN1	0.0397351	5	0.00248314	18.1316	2	89.6845
																				ENSG00000169851	PCDH7	0.101852	1	0.000421818	98.2947	3	71.3572
																				ENSG00000169855	ROBO1	0.241135	6	0.000367644	52.1579	5	62.1758
																				ENSG00000169856	ONECUT1	0.153846	6	0.00731971	8.66842	2	0
																				ENSG00000169862	CTNND2	0.0463576	0	0.00385701	69.6684	3	56.8493
																				ENSG00000169900	PYDC1	0	2	Not found	Not found	0	100
																				ENSG00000169992	NLGN2	0	0	0.00543724	Not found	2	91.1483
																				ENSG00000170017	ALCAM	0.0350877	0	0.000377851	307.379	7	100
																				ENSG00000170027	YWHAG	0	5	0.000262215	Not found	1	0
																				ENSG00000170037	CNTROB	0.294118	0	2.89147e-05	Not found	9	47.7912
																				ENSG00000170145	SIK2	0.916667	1	Not found	Not found	2	67.206
																				ENSG00000170248	PDCD6IP	0.204545	0	0.000282196	402.658	13	0
																				ENSG00000170255	MRGPRX1	1.58874	6	4.21965e-05	Not found	0	0
																				ENSG00000170262	MRAP	0.153605	1	0.00533887	50.3526	0	100
																				ENSG00000170315	UBB	0.20202	0	0.000376307	40.8526	3	100
																				ENSG00000170323	FABP4	0	4	0.00203289	297.105	3	0
																				ENSG00000170365	SMAD1	0.175439	1	0.000395562	146	12	77.2532
																				ENSG00000170381	SEMA3E	0.0413793	0	0.000967718	9.21053	2	67.0103
																				ENSG00000170382	LRRN2	0.213115	0	0.00260818	Not found	4	0
																				ENSG00000170558	CDH2	0.144144	12	0.00194197	115.726	7	79.8013
																				ENSG00000170581	STAT2	0.5	11	0.000418869	51.2684	11	85.2113
																				ENSG00000170604	IRF2BP1	0	8	0.000354807	Not found	0	0
																				ENSG00000170633	RNF34	0.806452	1	2.95566e-05	228.247	9	69.2513
																				ENSG00000170677	SOCS6	0.285714	4	0.00146033	35.5842	3	83.209
																				ENSG00000170776	AKAP13	0.443299	0	0.000675621	151.147	6	32.8366
																				ENSG00000170866	LILRA3	0.52649	37	0.00161756	Not found	2	0
																				ENSG00000170873	MTSS1	0.514773	4	0.00539568	402.026	10	61.9921
																				ENSG00000170890	PLA2G1B	0.251572	2	0.000585025	27.5579	2	0
																				ENSG00000170891	CYTL1	0.317152	5	0.022367	127.763	2	0
																				ENSG00000170909	OSCAR	0.419929	1	0.00566402	Not found	6	0
																				ENSG00000170927	PKHD1	1.52475	15	0.00124456	Not found	3	97.3793
																				ENSG00000170955	PRKCDBP	0.262295	26	0.0502042	103.411	4	52.7344
																				ENSG00000170956	CEACAM3	1.72222	7	0.0009635	Not found	4	0
																				ENSG00000170962	PDGFD	0	0	0.00260037	189.732	2	0
																				ENSG00000170989	S1PR1	0.326583	6	0.00021206	158.016	3	0
																				ENSG00000171044	XKR6	0.508403	3	0.00292528	Not found	1	0
																				ENSG00000171055	FEZ2	0.44	0	0.000732714	188.011	8	25.6684
																				ENSG00000171056	SOX7	0	0	0.000256951	Not found	1	0
																				ENSG00000171119	NRTN	0.279939	1	0.000826268	3.65789	1	0
																				ENSG00000171124	FUT3	0.128671	0	0.00520267	44.7368	2	66.8508
																				ENSG00000171150	SOCS5	0	20	0.000287593	142.058	0	56.9832
																				ENSG00000171169	NAIF1	0.408553	4	0.00027034	Not found	6	0
																				ENSG00000171217	CLDN20	0	1	Not found	Not found	0	0
																				ENSG00000171236	LRG1	0.338583	0	0.0114346	Not found	3	0
																				ENSG00000171307	ZDHHC16	0.118812	5	0.000284445	Not found	12	91.9708
																				ENSG00000171314	PGAM1	0	5	0.000227894	Not found	1	0
																				ENSG00000171365	CLCN5	0	4	Not found	48.2105	3	95.0469
																				ENSG00000171431	KRT20	0.367925	0	0.00121589	10.7053	1	0
																				ENSG00000171497	PPID	1.08824	1	Not found	161.684	1	64.1509
																				ENSG00000171502	COL24A1	0.478992	7	0.00112038	Not found	4	64.8991
																				ENSG00000171557	FGG	0.200608	0	0.000130777	5.63158	14	65.1982
																				ENSG00000171564	FGB	0.530159	20	0.000551053	448.168	6	50.4065
																				ENSG00000171587	DSCAM	0	7	0.00438249	37.3158	2	0
																				ENSG00000171603	CLSTN1	0.0734694	3	4.95641e-05	356.484	12	80.2728
																				ENSG00000171680	PLEKHG5	0.246269	6	0.00268103	127.389	17	79.2157
																				ENSG00000171711	DEFB4A	0.484472	1	Not found	20.7105	1	0
																				ENSG00000171720	HDAC3	0	0	0.000348425	109.242	12	0
																				ENSG00000171747	LGALS4	0.247059	1	0.00136753	81.5474	2	0
																				ENSG00000171777	RASGRP4	0.141361	1	0.000751812	Not found	4	72.2963
																				ENSG00000171790	SLFNL1	0.0736342	4	8.64043e-05	Not found	8	77.1144
																				ENSG00000171812	COL8A2	0.407895	3	7.46913e-05	77.1947	1	74.7159
																				ENSG00000171815	PCDHB1	0.327434	1	6.32019e-05	28.2579	0	0
																				ENSG00000171840	NINJ2	0.163265	8	8.95962e-06	48.5053	4	100
																				ENSG00000171861	RNMTL1	0.121212	0	0.000230599	85.7947	2	0
																				ENSG00000171867	PRNP	0.170616	5	0.000839807	587.405	7	46.063
																				ENSG00000171914	TLN2	0.141593	30	0.00238149	53.4158	11	93.2363
																				ENSG00000171960	PPIH	0	6	0.000243634	40.4474	5	100
																				ENSG00000172005	MAL	2.08511	1	0.000143409	316.9	4	100
																				ENSG00000172009	THOP1	1.06349	0	0.000129081	37.7	9	0
																				ENSG00000172016	REG3A	0.441176	1	Not found	50.3368	3	82.3864
																				ENSG00000172020	GAP43	0.0786026	3	0.00274998	121.595	3	0
																				ENSG00000172037	LAMB2	0.352941	6	8.99673e-06	129.889	21	88.1045
																				ENSG00000172059	KLF11	0.575758	11	0.000213894	92.7526	0	0
																				ENSG00000172113	NME6	0	0	6.00709e-06	84.3947	19	100
																				ENSG00000172115	CYCS	0	0	0.000171431	6.23158	2	0
																				ENSG00000172123	SLFN12	0.744186	18	0.00122458	16.5579	2	0
																				ENSG00000172183	ISG20	0.3125	8	0.0087591	138.247	6	100
																				ENSG00000172232	AZU1	0.119857	0	0.00392895	312.395	2	100
																				ENSG00000172243	CLEC7A	1.625	2	0.00467509	90.1053	9	85.5856
																				ENSG00000172247	C1QTNF4	0.101983	8	1.09003e-07	Not found	1	100
																				ENSG00000172260	NEGR1	0	1	0.000891841	Not found	3	0
																				ENSG00000172315	TP53RK	0.1125	0	0.000249606	Not found	2	0
																				ENSG00000172375	C2CD2L	0.191176	2	0.000172542	83.6579	5	0
																				ENSG00000172379	ARNT2	0	1	0.00275219	81.8632	5	67.5487
																				ENSG00000172426	RSPH9	1.42708	0	Not found	Not found	4	88.2166
																				ENSG00000172428	MYEOV2	0.503937	3	0.000558304	Not found	3	0
																				ENSG00000172534	HCFC1	0.217105	1	Not found	161.747	10	93.1238
																				ENSG00000172572	PDE3A	0.156863	6	0.00230426	13.1053	1	76.3573
																				ENSG00000172602	RND1	0	0	0.00138123	37.5105	3	0
																				ENSG00000172613	RAD9A	0.161417	1	7.30787e-05	Not found	4	72.449
																				ENSG00000172673	THEMIS	1.05714	7	Not found	Not found	4	0
																				ENSG00000172716	SLFN11	0.738806	0	0.00419382	Not found	11	0
																				ENSG00000172757	CFL1	0	8	5.4289e-05	37.2105	3	0
																				ENSG00000172819	RARG	0	7	0.00257939	33.9842	14	65.7143
																				ENSG00000172939	OXSR1	0.298246	2	2.60245e-05	155.095	3	79.3561
																				ENSG00000172967	XKR3	1.77128	4	Not found	Not found	2	0
																				ENSG00000172977	KAT5	0	0	Not found	Not found	14	80.5447
																				ENSG00000173114	LRRN3	0	9	Not found	94.0895	2	95.2045
																				ENSG00000173145	NOC3L	1.28571	5	0.000236408	75	4	0
																				ENSG00000173157	ADAMTS20	0.626087	7	0.000341328	19.2737	2	78.0252
																				ENSG00000173198	CYSLTR1	0.29697	0	Not found	Not found	1	0
																				ENSG00000173208	ABCD2	0.122449	4	6.63008e-05	18.5842	1	100
																				ENSG00000173327	MAP3K11	0.2	0	0.000370961	175.5	14	58.2547
																				ENSG00000173334	TRIB1	0.0861423	3	0.0223175	332.811	4	0
																				ENSG00000173366	RP11-330H6.5	0.161572	2	Not found	74.2053	5	87.7143
																				ENSG00000173369	C1QB	0.348083	0	0.00166123	317.758	3	0
																				ENSG00000173391	OLR1	0.455696	4	0.000974133	70.5	7	0
																				ENSG00000173406	DAB1	1.13846	1	0.00186855	10.6263	6	60.9877
																				ENSG00000173451	THAP2	0	1	0.000302942	Not found	3	43.6681
																				ENSG00000173482	PTPRM	1.07937	1	0.00358094	171.868	4	87.1301
																				ENSG00000173486	FKBP2	0.18209	0	0.000232051	132.542	6	0
																				ENSG00000173531	MST1	0.192547	6	5.49762e-05	193.726	0	0
																				ENSG00000173535	TNFRSF10C	0.993289	68	0.000746022	30.9632	2	51.2821
																				ENSG00000173578	XCR1	0.0555556	3	5.08129e-05	7.96316	0	100
																				ENSG00000173692	PSMD1	0.203876	0	2.6781e-05	Not found	4	0
																				ENSG00000173699	SPATA3	1.21229	2	Not found	Not found	1	0
																				ENSG00000173705	SUSD5	0.375	0	0.00347655	10.0421	2	0
																				ENSG00000173714	WFIKKN2	0.0614973	4	0.00116097	Not found	1	77.7473
																				ENSG00000173801	JUP	0.0536398	1	0.00352962	155.426	13	79.7587
																				ENSG00000173848	NET1	0.185393	8	0.000196724	108.968	10	69.7793
																				ENSG00000173918	C1QTNF1	0.146667	0	0.000466393	143.363	10	62.0567
																				ENSG00000173926	"MARCH3"	0.235294	0	Not found	56.0316	1	87.4016
																				ENSG00000174080	CTSF	0.257235	0	7.48036e-05	128.926	6	0
																				ENSG00000174106	LEMD3	0.0641026	2	0.00012016	127.326	2	0
																				ENSG00000174111	SOCS7	0	2	0.000570802	35.8842	2	0
																				ENSG00000174123	TLR10	0.220859	0	0.00770976	Not found	7	100
																				ENSG00000174130	TLR6	0.359833	17	0.000221966	33.7737	0	0
																				ENSG00000174136	RGMB	0.217742	14	0.000780799	Not found	3	83.3052
																				ENSG00000174371	EXO1	0.62963	2	0.00333963	Not found	9	0
																				ENSG00000174437	ATP2A2	0.164179	60	1.34802e-05	590.642	8	95.6914
																				ENSG00000174442	ZWILCH	0.188976	2	2.96009e-05	20.3316	3	0
																				ENSG00000174469	CNTNAP2	0.0920502	1	0.00285348	27.6	1	0
																				ENSG00000174498	IGDCC3	1.06471	0	Not found	Not found	6	93.4969
																				ENSG00000174564	IL20RB	0.225352	2	7.97754e-05	Not found	3	100
																				ENSG00000174640	SLCO2A1	0.180995	0	0.00311636	155.242	3	100
																				ENSG00000174705	SH3PXD2B	0.380328	0	0.00167502	Not found	4	0
																				ENSG00000174791	RIN1	0.274775	0	0.000551113	46.3842	3	88.7755
																				ENSG00000174837	EMR1	0.77707	4	0.00401899	87.7053	4	95.6032
																				ENSG00000174842	GLMN	0.426829	16	7.27994e-06	19.0947	2	0
[truncated: 471 more rows]
